# Supplementary material for: Poly[[(μ3-isonicotinato-κ3 O:O:N)(triphenyl­phosphine-κP)silver(I)] ethanol solvate]
Source: Acta Crystallogr Sect E Struct Rep Online. 2010 Feb 13;66(Pt 3):m285. doi: 10.1107/S1600536810004733 (PMC2983679; doi:10.1107/S1600536810004733)
Supplement: Supplementary file 2 [file e-66-0m285-Isup2.hkl]

# 
# h,k,l, Fc-squared, Fo-squared, sigma(Fo-squared) and status flag 
# 
data_I
_shelx_title '  P21/c' 
_shelx_refln_list_code          4 
_shelx_F_calc_maximum      284.12 
_exptl_crystal_F_000      1096.00 
_reflns_d_resolution_high  0.7697 
 
loop_ 
 _symmetry_equiv_pos_as_xyz 
 'x, y, z' 
 '-x, y+1/2, -z+1/2' 
 '-x, -y, -z' 
 'x, -y-1/2, z-1/2' 
 
_cell_length_a    15.8026 
_cell_length_b    13.2430 
_cell_length_c    12.5483 
_cell_angle_alpha  90.000 
_cell_angle_beta  111.194 
_cell_angle_gamma  90.000 
 
_shelx_F_squared_multiplier     1.000 
 
loop_ 
 _refln_index_h 
 _refln_index_k 
 _refln_index_l 
 _refln_F_squared_calc 
 _refln_F_squared_meas 
 _refln_F_squared_sigma 
 _refln_observed_status 
   2   0   0     2276.81     2096.12    320.55 o 
   3   0   0      191.71      258.33     16.27 o 
   4   0   0     2563.75     2576.87     49.70 o 
   5   0   0    42697.45    41641.05    640.78 o 
   6   0   0    10708.66    10625.13    174.20 o 
   7   0   0      517.61      564.87     38.14 o 
   8   0   0    10129.31    10048.96    169.76 o 
   9   0   0     9850.52     9622.48    165.17 o 
  10   0   0      748.02      678.82     30.44 o 
  11   0   0     4572.12     4588.33     93.03 o 
  12   0   0      703.57      649.42     53.79 o 
  13   0   0     3657.86     3748.27     84.69 o 
  14   0   0     1296.45     1276.62     82.52 o 
  15   0   0      125.35      148.79     24.68 o 
  16   0   0      463.51      478.03     34.59 o 
  17   0   0      776.30      788.99     60.46 o 
  18   0   0      618.56      758.94     56.19 o 
  19   0   0        5.62      -28.82     30.72 o 
   1   1   0      220.86      214.58      5.83 o 
   2   1   0     1185.42     1209.78     31.96 o 
   3   1   0    13156.17    13371.13    322.99 o 
   4   1   0     1767.02     1682.26     59.87 o 
   5   1   0     1599.43     1692.99     29.49 o 
   6   1   0      481.87      435.70     21.58 o 
   7   1   0     2827.95     2824.25     46.03 o 
   8   1   0     2270.42     2499.56     43.79 o 
   9   1   0      326.20      368.69     20.28 o 
  10   1   0      172.19      148.34     12.87 o 
  11   1   0      116.85      105.50     14.29 o 
  12   1   0        0.93      -16.79     11.19 o 
  13   1   0        0.24      -19.52     13.01 o 
  14   1   0      452.86      544.50     24.03 o 
  15   1   0      125.42      114.67     17.13 o 
  16   1   0      321.48      315.21     21.98 o 
  17   1   0      147.86      149.19     21.70 o 
  18   1   0        0.14       19.82     21.70 o 
  19   1   0       32.89       51.60     24.61 o 
   0   2   0    36569.08    40088.21   1236.35 o 
   1   2   0    12124.01    12241.50    167.87 o 
   2   2   0     7934.39     7999.62     98.88 o 
   3   2   0    40575.29    40788.33    484.78 o 
   4   2   0    17264.67    17895.12    243.25 o 
   5   2   0     3190.18     3018.42     50.38 o 
   6   2   0     4379.12     3989.10    179.96 o 
   7   2   0     1070.11     1046.27     28.33 o 
   8   2   0    11970.15    11589.82    167.51 o 
   9   2   0    13165.61    13133.12    169.96 o 
  10   2   0      672.88      682.52     28.53 o 
  11   2   0      586.18      629.21     22.81 o 
  12   2   0     1575.21     1535.52     34.92 o 
  13   2   0     1093.20     1039.00     30.40 o 
  14   2   0      325.80      290.21     19.86 o 
  15   2   0      308.51      366.30     21.95 o 
  16   2   0      100.25       75.07     18.99 o 
  17   2   0      736.72      769.03     33.44 o 
  18   2   0      250.88      273.00     28.50 o 
  19   2   0        5.13        8.83     22.91 o 
   1   3   0    27111.48    28003.01    494.17 o 
   2   3   0      459.82      442.65     12.41 o 
   3   3   0      529.59      632.84     16.15 o 
   4   3   0      210.95      216.59     11.87 o 
   5   3   0     3329.00     3515.07     51.35 o 
   6   3   0    12095.75    11926.90    234.59 o 
   7   3   0     6997.31     6561.86    101.16 o 
   8   3   0     2730.25     2793.64     53.52 o 
   9   3   0      152.05      169.77     14.41 o 
  10   3   0     4034.89     3820.33    119.73 o 
  11   3   0     2392.42     2444.64     54.37 o 
  12   3   0     1832.63     1849.43     48.45 o 
  13   3   0       76.22       32.06     14.98 o 
  14   3   0      329.46      374.16     21.49 o 
  15   3   0      846.12      809.00     34.07 o 
  16   3   0      505.37      516.18     28.76 o 
  17   3   0       60.75       47.26     19.85 o 
  18   3   0       98.71       79.97     24.65 o 
   0   4   0    14583.27    15455.37    299.52 o 
   1   4   0     3735.27     3595.35     50.22 o 
   2   4   0       61.63       32.06      7.78 o 
   3   4   0     3052.02     3122.76     60.63 o 
   4   4   0     1356.81     1457.26     31.40 o 
   5   4   0      401.56      512.47     17.47 o 
   6   4   0     1636.06     1801.07     47.90 o 
   7   4   0       19.44        1.55      9.15 o 
   8   4   0      837.62      823.28     25.20 o 
   9   4   0     1814.03     1717.79     41.69 o 
  10   4   0       36.72       41.39      9.04 o 
  11   4   0      402.33      416.54     29.04 o 
  12   4   0      121.84       92.25     15.20 o 
  13   4   0       16.64        0.09     14.00 o 
  14   4   0        3.79       -1.39     15.96 o 
  15   4   0       71.44       65.79     17.05 o 
  16   4   0        4.27        7.71     15.27 o 
  17   4   0      236.61      265.54     34.53 o 
  18   4   0        8.41        5.08     18.01 o 
   1   5   0    21686.71    22196.23    269.01 o 
   2   5   0     3975.27     3814.49     54.93 o 
   3   5   0     1274.74     1199.56     21.29 o 
   4   5   0      132.60      127.62     10.10 o 
   5   5   0      198.56      193.15     12.88 o 
   6   5   0     7521.05     6826.55     93.11 o 
   7   5   0     9657.42     9512.86    125.96 o 
   8   5   0     1478.89     1379.97     36.92 o 
   9   5   0        1.01       -5.39     10.04 o 
  10   5   0     2593.55     2505.53     65.46 o 
  11   5   0     2394.97     2262.59     85.48 o 
  12   5   0      995.26      974.21     38.33 o 
  13   5   0       70.68       50.26     15.95 o 
  14   5   0      465.15      530.93     25.70 o 
  15   5   0      948.45     1003.14     42.15 o 
  16   5   0      956.42     1000.36     38.18 o 
  17   5   0       70.37      102.10     21.44 o 
  18   5   0       36.31       49.96     21.27 o 
   0   6   0     1964.80     1864.02     56.47 o 
   1   6   0     1162.39     1132.50     24.59 o 
   2   6   0     3162.88     3090.86     48.08 o 
   3   6   0       83.22       58.28     10.65 o 
   4   6   0     3493.64     3371.78     71.50 o 
   5   6   0     2385.84     2339.08     58.61 o 
   6   6   0       51.33       32.50      9.95 o 
   7   6   0      793.21      754.85     24.18 o 
   8   6   0      903.19      954.34     29.02 o 
   9   6   0      136.37      120.21     18.81 o 
  10   6   0      466.51      381.17     23.38 o 
  11   6   0      286.08      341.71     23.05 o 
  12   6   0      155.59      157.78     20.05 o 
  13   6   0     1538.21     1605.24     42.78 o 
  14   6   0      174.31      149.39     18.36 o 
  15   6   0       72.90       63.66     20.47 o 
  16   6   0        2.56      -18.50     20.91 o 
  17   6   0       12.01       22.20     19.82 o 
   1   7   0     1525.50     1539.19     38.06 o 
   2   7   0     3060.46     2795.68     46.06 o 
   3   7   0     1448.52     1458.91     31.39 o 
   4   7   0       15.43       -9.80      7.68 o 
   5   7   0       42.95       20.18     11.80 o 
   6   7   0      639.99      589.41     29.93 o 
   7   7   0     1464.99     1471.65     35.63 o 
   8   7   0      773.65      753.24     26.12 o 
   9   7   0       19.35       11.48     11.20 o 
  10   7   0      267.58      254.08     17.57 o 
  11   7   0      208.06      219.81     17.82 o 
  12   7   0      395.63      408.26     22.52 o 
  13   7   0        4.46       -0.98     15.51 o 
  14   7   0      231.47      213.01     25.42 o 
  15   7   0       98.44       86.45     31.15 o 
  16   7   0      143.44      144.72     28.08 o 
  17   7   0       42.87       25.85     29.36 o 
   0   8   0    17773.01    17793.02    356.07 o 
   1   8   0     7224.04     7168.24     98.54 o 
   2   8   0     1592.87     1506.02     40.40 o 
   3   8   0      101.67       52.58     12.05 o 
   4   8   0     7553.19     7490.47    104.44 o 
   5   8   0    10789.30    10790.38    144.00 o 
   6   8   0       82.41       87.56     14.73 o 
   7   8   0      460.98      408.96     31.80 o 
   8   8   0      645.29      687.99     31.31 o 
   9   8   0     1203.01     1174.17     39.92 o 
  10   8   0      482.00      453.00     36.83 o 
  11   8   0       40.47       11.21     21.58 o 
  12   8   0      722.63      733.42     33.12 o 
  13   8   0     1670.60     1737.86     52.99 o 
  14   8   0      526.14      529.61     54.88 o 
  15   8   0        0.02      -26.06     22.13 o 
  16   8   0      218.96      225.69     35.60 o 
   1   9   0       42.71       10.67     15.35 o 
   2   9   0       98.44       92.89     13.47 o 
   3   9   0        9.44      -16.57     11.05 o 
   4   9   0      173.63      168.09     16.01 o 
   5   9   0      173.54      182.89     17.02 o 
   6   9   0      437.11      439.78     21.91 o 
   7   9   0      125.19       80.71     21.72 o 
   8   9   0      166.67      142.96     24.07 o 
   9   9   0       82.85       46.82     17.03 o 
  10   9   0        0.51       -3.14     15.63 o 
  11   9   0        7.61      -24.30     16.20 o 
  12   9   0      166.33      184.07     23.28 o 
  13   9   0       43.44       13.16     20.24 o 
  14   9   0       56.18       44.50     26.43 o 
  15   9   0        1.79      -15.53     22.67 o 
  16   9   0       21.47       39.18     26.86 o 
   0  10   0     1686.08     1638.13     65.23 o 
   1  10   0     1957.50     1938.55     50.12 o 
   2  10   0      466.83      441.81     26.95 o 
   3  10   0      825.38      754.63     33.54 o 
   4  10   0     5633.25     5673.15    102.19 o 
   5  10   0     1629.65     1638.73     39.81 o 
   6  10   0       46.51       39.60     16.34 o 
   7  10   0     2667.75     2580.43     53.10 o 
   8  10   0     2157.53     2202.58     55.26 o 
   9  10   0     1374.84     1445.57     46.19 o 
  10  10   0      668.51      643.89     40.06 o 
  11  10   0       63.86       31.50     18.36 o 
  12  10   0      706.30      792.66     34.81 o 
  13  10   0     1263.35     1447.50     51.27 o 
  14  10   0      405.02      435.09     34.71 o 
  15  10   0        0.07      -10.24     24.17 o 
   1  11   0      530.71      500.73     30.37 o 
   2  11   0      664.80      607.70     32.29 o 
   3  11   0      662.97      750.17     44.99 o 
   4  11   0       78.56       49.56     21.23 o 
   5  11   0      813.68      828.39     37.10 o 
   6  11   0     1955.74     1921.49     53.65 o 
   7  11   0     1704.62     1650.30     50.13 o 
   8  11   0      280.31      273.12     26.14 o 
   9  11   0        1.23       -0.98     18.94 o 
  10  11   0      141.71       82.72     22.15 o 
  11  11   0      265.98      265.89     25.07 o 
  12  11   0      288.48      311.49     29.17 o 
  13  11   0        0.74       -0.05     23.60 o 
  14  11   0      337.62      324.29     33.46 o 
   0  12   0        2.54      -37.94     27.55 o 
   1  12   0      203.45      214.65     26.03 o 
   2  12   0      223.12      187.17     25.48 o 
   3  12   0      495.19      468.30     31.53 o 
   4  12   0     1784.34     1875.65     54.96 o 
   5  12   0     1148.84     1188.61     64.00 o 
   6  12   0       44.01       -2.46     33.06 o 
   7  12   0      355.58      353.92     30.11 o 
   8  12   0      151.63      135.50     25.62 o 
   9  12   0       23.99        9.39     19.04 o 
  10  12   0      136.44       70.38     34.50 o 
  11  12   0       96.04       78.33     24.99 o 
  12  12   0      107.07      102.66     36.62 o 
  13  12   0      246.47      308.59     38.21 o 
   1  13   0      448.22      479.32     32.43 o 
   2  13   0     1817.82     1873.70    101.44 o 
   3  13   0     1653.98     1681.84     53.66 o 
   4  13   0      416.28      410.30     31.74 o 
   5  13   0      132.54      114.27     26.31 o 
   6  13   0     1264.08     1350.40     57.47 o 
   7  13   0      856.60      830.99     61.85 o 
   8  13   0      173.17      118.19     25.93 o 
   9  13   0       10.20       -7.56     22.17 o 
  10  13   0      238.01      202.47     35.39 o 
  11  13   0      686.99      671.24     72.58 o 
  12  13   0      319.27      359.36     39.85 o 
   0  14   0      169.79      161.69     40.77 o 
   1  14   0       81.70       10.99     24.09 o 
   2  14   0       82.37       91.90     25.88 o 
   3  14   0       58.49       18.99     24.94 o 
   4  14   0       22.55       -7.31     23.31 o 
   5  14   0        0.29      -33.70     34.39 o 
   6  14   0      124.90       79.99     26.77 o 
   7  14   0       92.24       99.98     26.43 o 
   8  14   0       70.23       69.58     26.73 o 
   9  14   0       99.45       86.93     28.10 o 
  10  14   0        1.05      -22.81     19.48 o 
  11  14   0        0.29      -42.04     28.03 o 
   1  15   0       30.74      -13.02     25.21 o 
   2  15   0      355.97      364.20     43.09 o 
   3  15   0      743.56      710.33     50.01 o 
   4  15   0       98.05      112.08     28.80 o 
   5  15   0      137.47      100.75     28.21 o 
   6  15   0      346.96      370.70     35.19 o 
   7  15   0      210.11      186.64     33.79 o 
   8  15   0       30.65       -5.94     26.65 o 
   9  15   0        0.23      -40.03     26.69 o 
   0  16   0      710.15      760.73     63.58 o 
   1  16   0      197.17      181.41     31.71 o 
   2  16   0       37.07      -16.56     37.78 o 
   3  16   0       88.61       47.27     28.74 o 
   4  16   0       52.44       60.45     29.37 o 
   5  16   0      111.97       77.59     30.09 o 
   6  16   0      115.78       91.43     30.92 o 
   7  16   0        1.45      -11.39     31.13 o 
   1  17   0       22.73        1.81     29.82 o 
   2  17   0       17.20      -17.52     27.98 o 
 -19   1   1      158.09      140.33     26.98 o 
 -18   1   1      960.52     1059.46     45.08 o 
 -17   1   1      938.37      960.70     41.90 o 
 -16   1   1       22.26       38.54     20.18 o 
 -15   1   1      958.89     1043.54     31.77 o 
 -14   1   1     2622.14     2707.12     49.26 o 
 -13   1   1     2165.87     2137.83     41.78 o 
 -12   1   1      117.99      147.00     14.04 o 
 -11   1   1      250.47      282.24     15.74 o 
 -10   1   1     3262.98     3154.95     48.72 o 
  -9   1   1    14941.41    14914.25    189.62 o 
  -8   1   1    11270.36    11164.38    131.47 o 
  -7   1   1      593.86      556.57     16.83 o 
  -6   1   1    10663.56    10797.41    124.22 o 
  -5   1   1     5571.26     5556.97     66.67 o 
  -4   1   1      517.15      648.85     15.78 o 
  -3   1   1     1514.54     1688.12     25.32 o 
  -2   1   1      279.86      300.99      8.73 o 
  -1   1   1    21398.02    22752.90    338.75 o 
   0   1   1    50928.01    55246.91   1221.97 o 
   1   1   1     3615.54     3540.75     46.83 o 
   2   1   1      258.97      280.54      9.51 o 
   3   1   1    34558.26    36667.14    435.69 o 
   4   1   1     9590.64     9340.92    135.40 o 
   5   1   1     3066.01     2903.08     44.39 o 
   6   1   1      894.38      932.60     26.00 o 
   7   1   1        5.22        0.49      7.76 o 
   8   1   1     6355.74     5786.95     82.73 o 
   9   1   1     6052.07     5994.05     87.34 o 
  10   1   1       14.81       29.13     11.26 o 
  11   1   1     1736.80     1583.55     34.22 o 
  12   1   1     1009.59     1001.35     28.92 o 
  13   1   1     1803.91     1852.61     39.92 o 
  14   1   1      344.53      379.55     21.29 o 
  15   1   1       49.16       86.83     16.42 o 
  16   1   1      465.68      544.55     26.49 o 
  17   1   1      716.43      832.24     32.20 o 
  18   1   1      208.47      252.52     29.50 o 
 -19   2   1      157.80      129.32     25.66 o 
 -18   2   1       16.86        2.40     21.19 o 
 -17   2   1      217.97      183.82     25.46 o 
 -16   2   1      780.89      815.49     32.42 o 
 -15   2   1      435.70      480.02     27.28 o 
 -14   2   1      357.28      320.65     19.99 o 
 -13   2   1      452.92      490.76     21.77 o 
 -12   2   1      337.78      307.25     19.35 o 
 -11   2   1     1130.28     1107.36     28.52 o 
 -10   2   1       69.34       63.62     11.72 o 
  -9   2   1      833.27      833.78     22.68 o 
  -8   2   1     5641.34     5568.79     78.25 o 
  -7   2   1     2856.65     2583.97     41.77 o 
  -6   2   1     5573.12     5507.28     85.80 o 
  -5   2   1      448.26      478.62     13.55 o 
  -4   2   1    15857.95    16008.06    177.35 o 
  -3   2   1    22262.04    23387.64    279.85 o 
  -2   2   1     6129.16     6463.77     80.63 o 
  -1   2   1    13458.82    14422.96    173.98 o 
   0   2   1     2778.46     2657.01     32.26 o 
   1   2   1      250.67      267.36      9.14 o 
   2   2   1    12503.03    12804.30    155.81 o 
   3   2   1     8739.95     8829.00    100.74 o 
   4   2   1      825.27      864.00     19.21 o 
   5   2   1    21585.81    21731.53    264.13 o 
   6   2   1     1767.66     1693.57     58.69 o 
   7   2   1     1138.70      966.53     25.09 o 
   8   2   1     1648.77     1581.42     31.16 o 
   9   2   1      476.77      507.48     23.70 o 
  10   2   1     5810.66     5606.95     84.44 o 
  11   2   1      788.98      786.64     39.92 o 
  12   2   1      153.41      154.17     16.28 o 
  13   2   1      232.96      288.67     22.35 o 
  14   2   1      573.50      571.95     24.55 o 
  15   2   1      595.79      666.30     27.01 o 
  16   2   1      190.21      177.84     19.81 o 
  17   2   1        2.79       -8.70     19.97 o 
  18   2   1      255.21      293.00     30.48 o 
 -19   3   1        7.78       10.85     23.18 o 
 -18   3   1      209.10      214.78     27.67 o 
 -17   3   1      384.38      426.99     31.06 o 
 -16   3   1       27.15       21.80     17.60 o 
 -15   3   1      654.59      650.66     29.24 o 
 -14   3   1      395.61      373.52     21.28 o 
 -13   3   1      236.84      228.79     20.05 o 
 -12   3   1      174.15      193.94     18.02 o 
 -11   3   1       38.64       34.61     10.68 o 
 -10   3   1     1032.90     1061.89     26.72 o 
  -9   3   1     4832.75     4604.80     63.16 o 
  -8   3   1     2389.18     2378.03     38.32 o 
  -7   3   1      608.73      681.32     24.05 o 
  -6   3   1     9495.67     9356.66    109.64 o 
  -5   3   1     1037.70      964.08     21.21 o 
  -4   3   1     2217.80     2293.90     52.87 o 
  -3   3   1     2495.11     2502.77     33.67 o 
  -2   3   1     3012.71     3282.50     41.37 o 
  -1   3   1      478.09      518.64     24.48 o 
   0   3   1     4506.69     4468.22     68.06 o 
   1   3   1     4775.04     4997.20     65.07 o 
   2   3   1      234.36      252.18     15.39 o 
   3   3   1     2023.90     2174.25     30.72 o 
   4   3   1      954.07      825.65     23.23 o 
   5   3   1     1081.37     1406.51     27.39 o 
   6   3   1        7.03       -7.81      7.57 o 
   7   3   1      107.85      131.65     11.36 o 
   8   3   1      764.80      606.65     20.61 o 
   9   3   1     3812.28     3780.88     56.32 o 
  10   3   1        3.05        2.49     10.58 o 
  11   3   1      893.47      942.02     40.58 o 
  12   3   1      592.01      470.44     24.03 o 
  13   3   1        0.56       -9.93     13.51 o 
  14   3   1       86.79       76.15     16.35 o 
  15   3   1       55.87       48.95     16.79 o 
  16   3   1      168.89      151.41     19.93 o 
  17   3   1      508.20      533.96     30.71 o 
  18   3   1       35.85       56.96     23.71 o 
 -19   4   1      124.26      146.78     26.93 o 
 -18   4   1        0.10       -1.72     19.97 o 
 -17   4   1      385.80      436.71     32.78 o 
 -16   4   1     1237.37     1266.37     45.89 o 
 -15   4   1      672.22      726.07     35.67 o 
 -14   4   1        1.45      -21.61     14.41 o 
 -13   4   1     1495.89     1417.31     35.80 o 
 -12   4   1     3667.87     3524.85     57.01 o 
 -11   4   1     3018.64     3100.30     50.80 o 
 -10   4   1     1549.97     1474.05     31.37 o 
  -9   4   1      617.10      609.84     20.85 o 
  -8   4   1     8691.48     8480.05    114.44 o 
  -7   4   1    21379.47    21786.32    267.93 o 
  -6   4   1     7490.85     7522.99     99.80 o 
  -5   4   1     1087.34     1194.42     22.74 o 
  -4   4   1     1742.76     1638.89     26.12 o 
  -3   4   1     9127.40     9001.87    103.58 o 
  -2   4   1     9073.55     8816.68    101.11 o 
  -1   4   1     1243.08     1318.22     21.18 o 
   0   4   1      180.73      142.50      7.65 o 
   1   4   1     4855.96     5017.24     60.36 o 
   2   4   1    21789.97    22184.63    244.53 o 
   3   4   1     4155.32     4018.54     50.99 o 
   4   4   1     5827.58     6147.12     74.87 o 
   5   4   1     9100.00     9314.75    120.52 o 
   6   4   1    11361.78    10981.76    141.45 o 
   7   4   1     8371.33     8189.26    100.84 o 
   8   4   1      538.36      503.26     18.81 o 
   9   4   1     2475.14     2405.87     41.79 o 
  10   4   1     5123.67     4956.60     72.09 o 
  11   4   1     2612.16     2684.96     48.37 o 
  12   4   1      526.34      525.67     23.64 o 
  13   4   1      262.50      310.11     29.42 o 
  14   4   1      864.28      850.44     36.98 o 
  15   4   1      989.94      975.10     37.07 o 
  16   4   1      274.43      308.20     26.30 o 
  17   4   1       54.84       40.01     16.55 o 
  18   4   1      319.53      332.18     30.53 o 
 -18   5   1       12.18       -8.50     22.02 o 
 -17   5   1       87.76       98.06     21.70 o 
 -16   5   1       23.31       55.28     22.04 o 
 -15   5   1       49.77       58.34     18.69 o 
 -14   5   1      163.26      157.58     20.26 o 
 -13   5   1     1178.92     1133.74     36.31 o 
 -12   5   1       19.38        1.11     14.94 o 
 -11   5   1      796.70      671.14     27.02 o 
 -10   5   1      191.47      197.02     14.67 o 
  -9   5   1      101.98       97.00     11.18 o 
  -8   5   1      233.72      268.52     24.09 o 
  -7   5   1      976.33      945.39     23.15 o 
  -6   5   1      221.33      216.26     12.43 o 
  -5   5   1     4969.57     4898.22     62.96 o 
  -4   5   1     3554.34     3541.31     47.47 o 
  -3   5   1       15.31        8.64      7.74 o 
  -2   5   1     2438.02     2662.34     36.60 o 
  -1   5   1     1298.62     1234.67     20.88 o 
   0   5   1       74.34       59.96      6.62 o 
   1   5   1      120.87       92.77     13.96 o 
   2   5   1      669.05      655.52     15.29 o 
   3   5   1       15.24       51.54      7.63 o 
   4   5   1     4542.99     4727.20     60.78 o 
   5   5   1     1160.63     1165.60     27.32 o 
   6   5   1      861.39      943.40     22.94 o 
   7   5   1      258.83      272.83     15.83 o 
   8   5   1        1.13      -15.98     10.65 o 
   9   5   1       19.70       11.97     11.57 o 
  10   5   1       55.88       58.04     14.07 o 
  11   5   1       64.72       32.85     14.94 o 
  12   5   1      170.84      167.47     17.92 o 
  13   5   1      257.96      238.44     20.32 o 
  14   5   1        0.56      -24.38     16.25 o 
  15   5   1      160.53      143.42     19.21 o 
  16   5   1        0.11      -14.45     18.29 o 
  17   5   1        7.42       -7.27     18.98 o 
 -18   6   1        7.57       -8.99     28.62 o 
 -17   6   1      229.09      196.86     27.44 o 
 -16   6   1      499.73      526.25     45.58 o 
 -15   6   1      614.33      586.77     30.29 o 
 -14   6   1      404.43      376.01     36.00 o 
 -13   6   1      462.70      426.39     22.61 o 
 -12   6   1      668.34      688.70     26.50 o 
 -11   6   1      310.48      342.68     21.43 o 
 -10   6   1      151.33      138.56     15.81 o 
  -9   6   1      490.08      481.32     19.14 o 
  -8   6   1     4305.86     4148.33     59.25 o 
  -7   6   1     7178.32     7055.70     89.27 o 
  -6   6   1     1348.68     1403.96     31.38 o 
  -5   6   1     1451.13     1416.07     26.82 o 
  -4   6   1     5504.40     5546.83     70.13 o 
  -3   6   1     8021.77     7807.51     93.46 o 
  -2   6   1     5349.01     5224.13     73.08 o 
  -1   6   1     6635.32     7306.19     87.25 o 
   0   6   1     2950.49     3139.65     42.24 o 
   1   6   1    11541.27    12072.26    242.32 o 
   2   6   1     7998.61     7575.99    131.75 o 
   3   6   1     3521.79     3326.72     50.49 o 
   4   6   1       84.05       88.45     10.23 o 
   5   6   1     4274.42     4173.38     56.90 o 
   6   6   1     7114.27     7341.09    101.85 o 
   7   6   1     3073.90     2936.94     46.13 o 
   8   6   1      326.80      323.55     16.47 o 
   9   6   1     1082.38     1019.78     34.03 o 
  10   6   1     3608.33     3538.30     57.11 o 
  11   6   1     1268.06     1275.06     36.44 o 
  12   6   1      297.87      295.51     22.35 o 
  13   6   1      146.47      172.75     21.00 o 
  14   6   1     1111.76     1193.88     40.56 o 
  15   6   1      742.19      766.61     60.83 o 
  16   6   1      251.50      268.86     34.90 o 
  17   6   1        0.30       25.57     26.58 o 
 -17   7   1       94.71       29.78     20.70 o 
 -16   7   1       21.48        7.97     21.90 o 
 -15   7   1       18.87      -21.10     21.29 o 
 -14   7   1      997.07     1041.61     43.45 o 
 -13   7   1     2045.08     2125.36     70.44 o 
 -12   7   1      487.21      483.08     29.07 o 
 -11   7   1      382.16      364.01     20.64 o 
 -10   7   1     1867.91     1875.39     38.51 o 
  -9   7   1      617.41      635.14     22.63 o 
  -8   7   1      407.03      385.04     17.26 o 
  -7   7   1      508.65      517.46     19.10 o 
  -6   7   1      309.61      362.25     16.59 o 
  -5   7   1     8422.98     8209.59    100.43 o 
  -4   7   1     6495.61     6396.62     80.02 o 
  -3   7   1      847.96      904.60     25.48 o 
  -2   7   1    14631.94    15007.02    197.39 o 
  -1   7   1     8673.13     8492.57    112.54 o 
   0   7   1     3118.23     3303.49     51.62 o 
   1   7   1     2010.01     1932.12     35.68 o 
   2   7   1     1311.28     1367.20     33.52 o 
   3   7   1     5736.94     5770.76     79.62 o 
   4   7   1    11292.91    11128.58    131.31 o 
   5   7   1     1485.19     1426.53     28.38 o 
   6   7   1      953.40      883.84     23.61 o 
   7   7   1     1283.64     1315.20     29.41 o 
   8   7   1     2063.14     2011.49     42.86 o 
   9   7   1     1412.73     1369.27     36.77 o 
  10   7   1      409.41      472.73     25.81 o 
  11   7   1      118.98      151.75     19.22 o 
  12   7   1      777.51      817.14     32.97 o 
  13   7   1     1332.90     1353.66     41.65 o 
  14   7   1      143.46      118.98     22.48 o 
  15   7   1        3.97      -25.83     26.26 o 
  16   7   1      121.80      139.00     33.00 o 
 -17   8   1      115.07       89.90     31.86 o 
 -16   8   1      220.39      286.62     36.69 o 
 -15   8   1       37.61       21.06     22.15 o 
 -14   8   1        9.93       16.18     15.27 o 
 -13   8   1        0.87       14.41     21.18 o 
 -12   8   1      331.09      335.78     24.09 o 
 -11   8   1      582.86      625.04     28.48 o 
 -10   8   1      576.51      561.85     26.58 o 
  -9   8   1        1.07       -9.36     14.35 o 
  -8   8   1        2.74      -12.72     17.13 o 
  -7   8   1      246.39      199.02     16.95 o 
  -6   8   1       84.42      119.22     14.85 o 
  -5   8   1      288.41      238.33     17.20 o 
  -4   8   1      289.13      329.16     17.37 o 
  -3   8   1      304.45      310.34     16.71 o 
  -2   8   1      840.14      820.97     24.26 o 
  -1   8   1       10.66       16.66      9.82 o 
   0   8   1       25.33        9.76     12.51 o 
   1   8   1      930.20      866.67     31.28 o 
   2   8   1     1825.50     1897.30     41.66 o 
   3   8   1      689.20      620.68     32.64 o 
   4   8   1      397.48      410.18     19.21 o 
   5   8   1       41.60       39.50     13.14 o 
   6   8   1      519.71      569.74     23.75 o 
   7   8   1      698.70      634.60     25.30 o 
   8   8   1      340.53      359.22     21.80 o 
   9   8   1       17.20      -22.09     14.72 o 
  10   8   1      235.17      245.50     21.36 o 
  11   8   1      147.83      126.59     20.00 o 
  12   8   1        0.98      -25.88     17.26 o 
  13   8   1        5.28      -10.70     18.47 o 
  14   8   1        0.63        1.44     19.57 o 
  15   8   1       19.96      -19.98     22.70 o 
  16   8   1        1.63      -14.52     29.31 o 
 -16   9   1       57.00       48.48     19.76 o 
 -15   9   1       37.21       -7.97     23.24 o 
 -14   9   1     1327.54     1377.27     61.50 o 
 -13   9   1     1982.11     1975.33     78.83 o 
 -12   9   1       81.94       98.91     19.87 o 
 -11   9   1      480.99      434.70     25.99 o 
 -10   9   1     2120.97     2157.62     49.30 o 
  -9   9   1     3491.28     3434.10     63.58 o 
  -8   9   1     1571.81     1423.38     38.60 o 
  -7   9   1      449.14      452.72     23.10 o 
  -6   9   1      225.45      225.63     18.31 o 
  -5   9   1     5709.07     5821.51     87.37 o 
  -4   9   1     5526.97     5466.06     82.67 o 
  -3   9   1       54.49       56.25     12.93 o 
  -2   9   1     4053.58     3901.36     62.15 o 
  -1   9   1     5851.55     5906.19     99.33 o 
   0   9   1     2754.05     2660.31     67.31 o 
   1   9   1      359.74      358.61     18.52 o 
   2   9   1      193.24      186.02     16.62 o 
   3   9   1     2620.45     2600.87     53.30 o 
   4   9   1     9756.65     9253.39    166.71 o 
   5   9   1     3982.99     3949.29     65.89 o 
   6   9   1        4.33      -11.42     13.98 o 
   7   9   1      860.15      888.98     31.24 o 
   8   9   1      545.36      533.10     30.15 o 
   9   9   1      400.21      376.73     24.31 o 
  10   9   1        2.84      -19.45     16.51 o 
  11   9   1      131.81      128.82     20.43 o 
  12   9   1      974.36      998.51     38.02 o 
  13   9   1     1015.12     1067.35     40.40 o 
  14   9   1      138.11      120.19     26.73 o 
  15   9   1      124.38      144.88     34.43 o 
 -15  10   1      158.07      127.37     25.37 o 
 -14  10   1      117.12       87.31     25.14 o 
 -13  10   1       37.61       40.05     23.59 o 
 -12  10   1      409.02      416.32     31.68 o 
 -11  10   1      229.62      227.23     23.04 o 
 -10  10   1        3.81      -17.85     18.80 o 
  -9  10   1        1.47      -17.68     16.11 o 
  -8  10   1        5.45        3.13     16.64 o 
  -7  10   1       57.71       36.86     16.62 o 
  -6  10   1     1071.82     1065.12     34.54 o 
  -5  10   1       50.80       20.07     15.31 o 
  -4  10   1     1339.50     1326.57     43.10 o 
  -3  10   1     1348.79     1358.55     42.33 o 
  -2  10   1      770.64      778.44     33.54 o 
  -1  10   1      106.91       68.72     19.56 o 
   0  10   1        5.02      -24.33     16.22 o 
   1  10   1       31.42      -23.96     16.60 o 
   2  10   1      291.92      275.80     24.15 o 
   3  10   1      317.22      323.17     24.45 o 
   4  10   1        8.94        1.15     10.64 o 
   5  10   1     1371.76     1357.73     50.81 o 
   6  10   1      142.06       97.01     21.27 o 
   7  10   1      111.62       77.68     17.45 o 
   8  10   1       67.53       29.67     17.20 o 
   9  10   1       71.56       44.93     18.29 o 
  10  10   1       81.37       77.05     24.94 o 
  11  10   1       14.09      -27.54     18.36 o 
  12  10   1        9.83      -29.05     19.37 o 
  13  10   1       10.92       -7.70     20.48 o 
  14  10   1       66.32       63.28     32.55 o 
  15  10   1       18.31       39.74     31.04 o 
 -15  11   1        0.32       14.13     19.88 o 
 -14  11   1      156.38      180.88     30.21 o 
 -13  11   1      602.30      672.44     38.06 o 
 -12  11   1      109.12      149.12     26.12 o 
 -11  11   1      624.41      726.40     33.12 o 
 -10  11   1      962.10      987.41     51.05 o 
  -9  11   1      154.28      175.86     22.01 o 
  -8  11   1      186.52      179.36     24.28 o 
  -7  11   1       77.67       88.75     22.37 o 
  -6  11   1     1108.32     1086.19     43.50 o 
  -5  11   1     2496.10     2691.62     63.72 o 
  -4  11   1     3970.79     3921.68     96.93 o 
  -3  11   1      257.27      266.31     30.95 o 
  -2  11   1     1268.88     1194.42     43.74 o 
  -1  11   1     1435.81     1436.34     46.33 o 
   0  11   1      229.45      232.72     24.16 o 
   1  11   1      570.18      619.97     32.28 o 
   2  11   1      460.67      422.90     28.56 o 
   3  11   1      425.26      475.47     29.90 o 
   4  11   1      664.39      690.93     39.68 o 
   5  11   1       22.60        7.56     17.01 o 
   6  11   1      202.36      205.44     24.73 o 
   7  11   1     1813.69     1790.31     51.87 o 
   8  11   1      688.45      685.23     35.25 o 
   9  11   1      252.85      226.84     27.20 o 
  10  11   1       49.21       17.38     19.18 o 
  11  11   1       32.36        0.96     21.34 o 
  12  11   1      506.60      549.26     41.50 o 
  13  11   1      468.90      567.94     41.03 o 
  14  11   1       65.46       33.47     38.95 o 
 -14  12   1       65.21       82.24     30.21 o 
 -13  12   1      101.79       70.07     30.09 o 
 -12  12   1      610.43      612.41     44.56 o 
 -11  12   1      275.49      333.20     41.84 o 
 -10  12   1       18.94       10.41     22.77 o 
  -9  12   1      134.76      136.82     25.66 o 
  -8  12   1      615.13      626.51     48.74 o 
  -7  12   1     1756.67     1787.63     58.35 o 
  -6  12   1     1410.04     1492.34     50.16 o 
  -5  12   1      360.62      344.78     30.37 o 
  -4  12   1      726.18      795.12     43.24 o 
  -3  12   1     2011.82     2137.08     58.44 o 
  -2  12   1     1179.50     1221.98     45.18 o 
  -1  12   1      125.03       77.78     23.17 o 
   0  12   1      120.92      105.90     23.22 o 
   1  12   1      975.00      922.77     40.91 o 
   2  12   1      840.87      883.06     49.43 o 
   3  12   1      355.03      353.78     29.11 o 
   4  12   1      108.55      101.34     23.25 o 
   5  12   1     1330.31     1288.44     61.35 o 
   6  12   1     2333.22     2131.30    139.84 o 
   7  12   1      534.07      565.45     39.76 o 
   8  12   1        0.20      -31.37     20.91 o 
   9  12   1      243.68      229.06     28.16 o 
  10  12   1      488.69      483.13     34.37 o 
  11  12   1      526.34      590.02     37.50 o 
  12  12   1       73.19       59.83     26.58 o 
  13  12   1       24.73       11.43     39.40 o 
 -12  13   1       20.84      -10.11     27.74 o 
 -11  13   1       27.86       33.50     29.49 o 
 -10  13   1       19.86        4.33     24.84 o 
  -9  13   1       25.07      -10.61     37.43 o 
  -8  13   1        4.91      -49.11     35.04 o 
  -7  13   1       79.69       35.38     28.87 o 
  -6  13   1       11.58        9.53     23.29 o 
  -5  13   1       84.51       63.95     24.45 o 
  -4  13   1      117.28       90.28     25.33 o 
  -3  13   1        7.21      -11.49     22.27 o 
  -2  13   1       44.57       31.00     22.74 o 
  -1  13   1        0.28      -29.56     21.19 o 
   0  13   1       75.86       59.95     24.52 o 
   1  13   1      153.46      153.08     28.71 o 
   2  13   1        0.68      -13.62     21.69 o 
   3  13   1        0.86      -26.48     22.48 o 
   4  13   1      108.04      114.35     26.08 o 
   5  13   1      277.33      252.10     29.25 o 
   6  13   1        8.23       19.97     19.26 o 
   7  13   1      116.12      129.02     26.43 o 
   8  13   1        1.92        0.51     22.94 o 
   9  13   1       34.19       30.55     24.42 o 
  10  13   1       30.53       32.45     30.77 o 
  11  13   1       40.26       18.91     29.62 o 
  12  13   1        0.70      -39.52     57.34 o 
 -11  14   1      360.30      416.36     42.30 o 
 -10  14   1       52.65       73.87     31.16 o 
  -9  14   1       18.00      -40.74     27.16 o 
  -8  14   1      188.31      219.64     30.56 o 
  -7  14   1      269.42      297.81     31.44 o 
  -6  14   1      330.89      293.53     39.48 o 
  -5  14   1       27.15      -17.22     24.01 o 
  -4  14   1      447.70      512.73     35.65 o 
  -3  14   1     1869.35     1944.95     59.73 o 
  -2  14   1      810.62      928.99     43.81 o 
  -1  14   1       48.31        4.40     24.51 o 
   0  14   1      343.53      394.75     32.72 o 
   1  14   1      753.98      804.72     40.82 o 
   2  14   1     1618.76     1690.39     55.04 o 
   3  14   1      743.59      737.29     46.53 o 
   4  14   1        1.58      -38.49     25.66 o 
   5  14   1      577.91      593.24     37.52 o 
   6  14   1      780.31      812.22     49.47 o 
   7  14   1      401.51      376.72     33.14 o 
   8  14   1        9.35      -35.25     24.20 o 
   9  14   1      138.05      147.49     32.72 o 
  10  14   1      277.59      335.54     35.21 o 
  -9  15   1      191.59      238.57     40.76 o 
  -8  15   1      130.64      122.19     29.57 o 
  -7  15   1       12.99      -44.17     29.45 o 
  -6  15   1      224.05      236.06     48.78 o 
  -5  15   1      225.57      187.21     30.07 o 
  -4  15   1        1.08      -34.62     23.08 o 
  -3  15   1        0.53      -34.11     23.12 o 
  -2  15   1        0.22      -13.48     24.51 o 
  -1  15   1      258.91      236.44     32.04 o 
   0  15   1      590.97      650.49     40.29 o 
   1  15   1       77.92       69.36     33.21 o 
   2  15   1      274.76      273.41     32.40 o 
   3  15   1      284.63      293.24     32.15 o 
   4  15   1      170.07      186.40     30.22 o 
   5  15   1       77.54       72.95     26.47 o 
   6  15   1        3.10      -17.82     18.92 o 
   7  15   1        9.32      -12.63     32.91 o 
   8  15   1      240.47      287.34     34.67 o 
  -7  16   1       57.42       54.12     29.95 o 
  -6  16   1       86.56       87.61     32.81 o 
  -5  16   1       14.57       -7.33     32.83 o 
  -4  16   1       89.87       94.37     30.55 o 
  -3  16   1      368.07      411.60     36.60 o 
  -2  16   1      163.68      224.20     32.33 o 
  -1  16   1        0.24       17.61     27.17 o 
   0  16   1       93.42       83.83     29.25 o 
   1  16   1       68.37       52.86     29.61 o 
   2  16   1       91.41       72.51     30.28 o 
   3  16   1      139.03      140.74     30.87 o 
   4  16   1        0.07      -11.64     27.28 o 
   5  16   1      129.31      104.13     36.85 o 
   6  16   1      235.60      235.40     57.96 o 
  -3  17   1       12.32       40.34     31.21 o 
  -2  17   1       18.41        0.43     27.97 o 
  -1  17   1      373.81      355.14     37.45 o 
   0  17   1      672.44      777.38     46.89 o 
   1  17   1      125.35      186.89     34.10 o 
   2  17   1       77.04       89.39     32.77 o 
 -19   0   2      463.16      472.04     47.80 o 
 -18   0   2      927.15     1017.59     62.61 o 
 -17   0   2      488.21      498.42     44.06 o 
 -16   0   2      574.61      580.59     48.04 o 
 -15   0   2     2466.48     2402.95     84.50 o 
 -14   0   2     4374.07     4371.18     94.69 o 
 -13   0   2       50.33       51.60     18.65 o 
 -12   0   2      224.13      196.15     20.72 o 
 -11   0   2      398.27      443.51     26.33 o 
 -10   0   2     8727.72     8477.80    148.05 o 
  -9   0   2    15960.54    15989.78    270.20 o 
  -8   0   2      547.78      499.15     24.14 o 
  -7   0   2     2863.93     2783.97     72.30 o 
  -6   0   2    10030.19     9744.15    159.19 o 
  -5   0   2     6496.84     6252.13    116.14 o 
  -4   0   2      126.81      140.22      9.61 o 
  -3   0   2    20706.45    21441.96    336.01 o 
  -2   0   2       27.79       28.24      7.72 o 
  -1   0   2     9112.61    10142.32    158.97 o 
   0   0   2    18159.12    18050.55    282.97 o 
   1   0   2    26102.17    26252.99    406.79 o 
   2   0   2    40991.07    41363.09    634.27 o 
   3   0   2     5113.42     4721.55     98.55 o 
   4   0   2     5443.20     5378.89     93.07 o 
   5   0   2     2709.63     2649.18     56.58 o 
   6   0   2     2351.63     2536.00     54.37 o 
   7   0   2    10866.29    10940.68    183.61 o 
   8   0   2     5551.35     5380.68    101.54 o 
   9   0   2     3317.26     3145.24     69.40 o 
  10   0   2      396.73      317.16     28.50 o 
  11   0   2     1762.98     1718.13     63.13 o 
  12   0   2     1320.90     1297.49     95.42 o 
  13   0   2     1141.34     1080.00     44.17 o 
  14   0   2       22.53        9.43     20.39 o 
  15   0   2       35.28       61.44     34.49 o 
  16   0   2      620.98      656.57     40.48 o 
  17   0   2      879.79      995.43     59.24 o 
  18   0   2      261.65      278.39     61.62 o 
 -19   1   2       70.20       64.24     24.20 o 
 -18   1   2       26.72       27.73     22.78 o 
 -17   1   2      237.04      230.51     26.44 o 
 -16   1   2      162.93      174.61     23.50 o 
 -15   1   2       48.12       19.08     16.43 o 
 -14   1   2      111.19       75.40     15.46 o 
 -13   1   2      271.13      240.89     16.92 o 
 -12   1   2      547.66      590.21     21.73 o 
 -11   1   2     1643.85     1617.96     32.29 o 
 -10   1   2        3.74      -11.01      9.86 o 
  -9   1   2       31.15       -3.36     11.22 o 
  -8   1   2      687.12      671.13     18.74 o 
  -7   1   2      401.15      340.58     12.99 o 
  -6   1   2     2881.44     2918.20     39.19 o 
  -5   1   2       90.52      118.92      7.33 o 
  -4   1   2      462.08      507.38     12.11 o 
  -3   1   2     7089.79     7123.71    225.04 o 
  -2   1   2     5302.51     5444.84     68.27 o 
  -1   1   2     1721.65     1857.11     32.01 o 
   0   1   2     5928.74     6280.79     72.18 o 
   1   1   2       45.06       35.44      5.22 o 
   2   1   2    19435.43    20299.90    223.08 o 
   3   1   2        4.94       11.96      7.69 o 
   4   1   2     7136.39     7279.94     95.24 o 
   5   1   2     2051.93     2175.96     33.63 o 
   6   1   2       29.08       27.95      8.63 o 
   7   1   2     1956.32     1905.46     73.14 o 
   8   1   2       22.86       25.83     10.34 o 
   9   1   2      915.95      849.45     24.26 o 
  10   1   2     1233.11     1231.23     32.89 o 
  11   1   2       15.40        1.56     10.33 o 
  12   1   2       81.09       57.59     15.93 o 
  13   1   2      165.25      142.64     15.60 o 
  14   1   2       39.95       40.83     15.28 o 
  15   1   2       10.44      -13.37     14.53 o 
  16   1   2        1.78       -7.34     16.35 o 
  17   1   2       35.90       38.15     18.33 o 
  18   1   2      222.19      228.84     33.79 o 
 -19   2   2      173.57      249.82     29.44 o 
 -18   2   2      685.19      756.69     47.13 o 
 -17   2   2      341.50      398.99     30.63 o 
 -16   2   2      560.56      567.77     32.70 o 
 -15   2   2     2147.78     2174.42     49.88 o 
 -14   2   2      651.23      634.82     25.25 o 
 -13   2   2      248.05      284.43     19.96 o 
 -12   2   2      291.05      304.02     17.22 o 
 -11   2   2      840.45      855.89     24.16 o 
 -10   2   2     4604.29     4464.03     61.91 o 
  -9   2   2     4934.86     4812.69     64.29 o 
  -8   2   2     1087.23     1080.08     24.82 o 
  -7   2   2     2191.25     2036.08     55.67 o 
  -6   2   2    13529.66    13566.16    167.58 o 
  -5   2   2     3492.83     3280.01     42.30 o 
  -4   2   2      730.19      794.71     15.64 o 
  -3   2   2     7298.35     7311.86    168.30 o 
  -2   2   2    26231.64    27125.00    365.46 o 
  -1   2   2     3411.47     3482.25     46.35 o 
   0   2   2     7033.93     7161.31    114.18 o 
   1   2   2     2438.38     2627.63     45.54 o 
   2   2   2    15651.39    16040.42    177.72 o 
   3   2   2    30582.11    31167.03    372.35 o 
   4   2   2     2159.18     2118.96     34.55 o 
   5   2   2        2.12       -0.40      6.32 o 
   6   2   2     1058.92     1038.32     25.56 o 
   7   2   2      341.94      255.37     20.45 o 
   8   2   2     4111.83     3725.96     68.37 o 
   9   2   2      695.28      646.54     32.26 o 
  10   2   2      953.93      889.79     29.51 o 
  11   2   2     1403.82     1301.51     39.06 o 
  12   2   2     1138.09     1092.57     30.96 o 
  13   2   2      197.06      155.80     16.81 o 
  14   2   2      177.56      199.17     20.74 o 
  15   2   2       41.16       34.07     16.04 o 
  16   2   2      200.55      228.52     21.09 o 
  17   2   2      484.22      507.05     30.64 o 
 -19   3   2      117.39      118.05     25.62 o 
 -18   3   2       78.50       77.41     23.80 o 
 -17   3   2      643.07      657.66     38.18 o 
 -16   3   2     1374.20     1477.81     49.21 o 
 -15   3   2      272.15      284.31     29.14 o 
 -14   3   2       29.28       -6.63     17.45 o 
 -13   3   2     1340.55     1226.76     39.27 o 
 -12   3   2     2100.47     2058.68     43.37 o 
 -11   3   2     2382.58     2387.65     45.27 o 
 -10   3   2      535.02      532.78     19.62 o 
  -9   3   2     3970.88     3989.64     55.93 o 
  -8   3   2    12539.11    12151.04    141.60 o 
  -7   3   2     4058.21     3803.66     56.83 o 
  -6   3   2     3886.79     3904.78     50.89 o 
  -5   3   2     1568.80     1467.68     24.23 o 
  -4   3   2    33424.27    33765.97    368.00 o 
  -3   3   2    80725.31    83002.52   1057.07 o 
  -2   3   2    24055.07    25007.48    326.29 o 
  -1   3   2     2984.35     3278.64     46.79 o 
   0   3   2      953.38     1054.84     18.44 o 
   1   3   2    20855.54    20773.38    248.09 o 
   2   3   2     9441.93     9426.61    118.01 o 
   3   3   2      779.87      866.23     19.48 o 
   4   3   2     1069.42     1065.90     21.19 o 
   5   3   2    13141.26    13936.25    174.76 o 
   6   3   2     5860.18     5466.83     70.72 o 
   7   3   2      592.67      526.46     18.45 o 
   8   3   2      754.12      771.06     25.36 o 
   9   3   2     2947.65     2799.74     74.81 o 
  10   3   2     3144.27     2970.28     72.23 o 
  11   3   2      681.66      723.42     29.20 o 
  12   3   2       18.85       -2.15     13.98 o 
  13   3   2      873.34      838.33     29.75 o 
  14   3   2      564.06      649.97     27.95 o 
  15   3   2      331.80      383.49     26.26 o 
  16   3   2       10.52      -24.71     17.29 o 
  17   3   2       85.95       91.42     25.26 o 
 -19   4   2       39.64       19.59     27.41 o 
 -18   4   2       15.04        5.47     16.60 o 
 -17   4   2      143.36       81.18     27.52 o 
 -16   4   2       62.67       80.81     20.12 o 
 -15   4   2      389.25      397.76     25.49 o 
 -14   4   2        8.15      -10.55     15.74 o 
 -13   4   2      719.57      677.53     25.60 o 
 -12   4   2       92.19      121.70     15.38 o 
 -11   4   2      469.95      514.01     24.75 o 
 -10   4   2        0.12      -16.37     10.92 o 
  -9   4   2      658.35      630.29     20.52 o 
  -8   4   2      598.60      588.43     19.06 o 
  -7   4   2     2867.81     2868.47     42.04 o 
  -6   4   2     3074.98     3101.38     43.45 o 
  -5   4   2      323.88      314.48     12.96 o 
  -4   4   2      278.12      343.75     13.70 o 
  -3   4   2     1501.63     1491.34     24.19 o 
  -2   4   2      427.07      428.54     16.40 o 
  -1   4   2      254.97      223.01      9.34 o 
   0   4   2     1227.33     1193.56     20.56 o 
   1   4   2        3.84        7.98      6.82 o 
   2   4   2       12.69       13.76      6.71 o 
   3   4   2     1080.44     1116.24     23.27 o 
   4   4   2     1834.73     2035.50     32.18 o 
   5   4   2     1712.53     1931.29     32.28 o 
   6   4   2      445.45      533.69     20.27 o 
   7   4   2      100.04      101.28     13.61 o 
   8   4   2      101.70       79.10     11.26 o 
   9   4   2      804.34      793.40     27.99 o 
  10   4   2       29.40       43.06     13.71 o 
  11   4   2      429.06      415.12     24.45 o 
  12   4   2       11.93       -1.52     14.01 o 
  13   4   2      102.73       90.01     16.82 o 
  14   4   2        0.06       -2.03     15.32 o 
  15   4   2      178.01      213.71     23.47 o 
  16   4   2       28.03       37.31     18.82 o 
  17   4   2      136.12      127.33     33.07 o 
 -19   5   2       81.58       66.54     25.71 o 
 -18   5   2       13.11      -10.25     21.69 o 
 -17   5   2      832.41      856.97     47.79 o 
 -16   5   2     1451.58     1517.60     44.55 o 
 -15   5   2      642.43      702.93     40.23 o 
 -14   5   2       20.51       10.05     17.12 o 
 -13   5   2      404.55      419.42     24.53 o 
 -12   5   2     1608.58     1670.57     37.05 o 
 -11   5   2     2680.54     2695.42     46.56 o 
 -10   5   2        4.31       -6.96     10.36 o 
  -9   5   2     4381.01     4394.76     61.58 o 
  -8   5   2    10160.54     9999.20    120.41 o 
  -7   5   2    17422.72    17527.52    218.82 o 
  -6   5   2     7713.00     7891.58    104.68 o 
  -5   5   2        6.50        6.99      7.98 o 
  -4   5   2    17227.98    17755.24    199.16 o 
  -3   5   2    26631.98    27240.14    299.85 o 
  -2   5   2     9795.61    10246.29    129.10 o 
  -1   5   2     3992.92     4516.17     56.68 o 
   0   5   2     7314.54     7478.22     88.40 o 
   1   5   2    16676.67    16963.89    189.88 o 
   2   5   2     7470.42     7225.47     86.43 o 
   3   5   2       76.67      110.83      9.56 o 
   4   5   2     5590.67     5621.93     71.06 o 
   5   5   2     7955.46     7991.85     97.58 o 
   6   5   2    12775.83    12852.71    164.79 o 
   7   5   2     1033.50      976.16     25.22 o 
   8   5   2     1213.75     1193.63     34.93 o 
   9   5   2     3480.86     3482.25     73.30 o 
  10   5   2     2888.44     2690.55     53.26 o 
  11   5   2      437.22      472.96     25.55 o 
  12   5   2        0.88      -10.47     16.47 o 
  13   5   2      797.53      788.39     37.77 o 
  14   5   2     1030.75     1095.32     38.69 o 
  15   5   2      402.95      380.90     27.55 o 
  16   5   2       18.17       80.46     23.15 o 
  17   5   2      155.09      150.38     24.52 o 
 -18   6   2       77.43       45.93     28.47 o 
 -17   6   2       78.15       79.42     25.30 o 
 -16   6   2       69.45       44.73     20.35 o 
 -15   6   2        0.50       12.20     18.24 o 
 -14   6   2      813.07      789.73     35.47 o 
 -13   6   2     2055.28     1957.17     71.08 o 
 -12   6   2        0.24      -12.23     13.70 o 
 -11   6   2     3371.18     3565.18     56.96 o 
 -10   6   2     2703.63     2719.80     46.27 o 
  -9   6   2      386.66      342.80     16.57 o 
  -8   6   2       71.26       91.88     13.08 o 
  -7   6   2       96.88       76.60     12.85 o 
  -6   6   2      333.31      390.02     23.88 o 
  -5   6   2     1913.53     1813.30     31.16 o 
  -4   6   2     4140.90     4271.88     56.54 o 
  -3   6   2     1604.25     1776.90     29.68 o 
  -2   6   2    11086.69    11044.24    131.48 o 
  -1   6   2     3330.61     3600.24     52.39 o 
   0   6   2        3.84       15.02      7.60 o 
   1   6   2      261.75      257.73     14.75 o 
   2   6   2       93.81      135.87      9.96 o 
   3   6   2     2496.60     2337.84     38.09 o 
   4   6   2     3031.57     2889.74     47.15 o 
   5   6   2      128.94      154.65     12.11 o 
   6   6   2      586.84      614.56     21.07 o 
   7   6   2     2344.87     2424.11     46.61 o 
   8   6   2      982.53     1033.94     27.80 o 
   9   6   2      199.79      181.35     17.79 o 
  10   6   2       37.97       39.59     16.45 o 
  11   6   2       87.24       68.02     17.66 o 
  12   6   2      872.52      848.03     38.42 o 
  13   6   2      830.79      928.21     43.82 o 
  14   6   2        1.04        9.25     22.14 o 
  15   6   2      117.25      148.33     27.07 o 
  16   6   2       26.54        0.11     24.49 o 
 -18   7   2       50.23       30.32     30.58 o 
 -17   7   2      311.53      335.22     32.29 o 
 -16   7   2      479.10      576.70     50.77 o 
 -15   7   2      244.60      230.65     26.68 o 
 -14   7   2        4.09       -7.42     17.28 o 
 -13   7   2      806.69      860.87     33.64 o 
 -12   7   2     1838.94     1883.57     40.28 o 
 -11   7   2     1787.94     1777.60     38.53 o 
 -10   7   2     1996.70     1919.52     42.53 o 
  -9   7   2      125.27      115.54     13.83 o 
  -8   7   2      559.22      565.05     20.61 o 
  -7   7   2     3073.53     3143.22     48.30 o 
  -6   7   2      583.12      575.44     19.46 o 
  -5   7   2      886.57      939.98     22.73 o 
  -4   7   2     3552.25     3430.69     48.54 o 
  -3   7   2     3898.49     3848.31     52.49 o 
  -2   7   2     1688.17     1660.23     28.37 o 
  -1   7   2       39.22       20.51     20.07 o 
   0   7   2     3723.87     3905.61     52.63 o 
   1   7   2     8846.85     8975.22    106.92 o 
   2   7   2     5359.85     5308.38     68.20 o 
   3   7   2      235.60      257.32     13.53 o 
   4   7   2     2151.06     2070.45     39.86 o 
   5   7   2     3293.30     3408.93     55.42 o 
   6   7   2     1726.91     1710.89     33.22 o 
   7   7   2      488.85      496.84     19.67 o 
   8   7   2       29.60       23.25     12.66 o 
   9   7   2     1420.17     1350.65     33.23 o 
  10   7   2      843.11      768.71     27.97 o 
  11   7   2      127.81      123.13     18.10 o 
  12   7   2        0.10       10.99     16.15 o 
  13   7   2      200.60      244.99     25.09 o 
  14   7   2      161.24      138.25     27.60 o 
  15   7   2       24.85       26.40     24.83 o 
  16   7   2        2.19      -28.49     28.16 o 
 -17   8   2       45.50       69.87     26.68 o 
 -16   8   2       41.59       19.24     23.29 o 
 -15   8   2      354.61      385.41     47.59 o 
 -14   8   2     1201.92     1286.76     47.01 o 
 -13   8   2     1075.92     1123.63     43.09 o 
 -12   8   2       27.53        0.67     15.69 o 
 -11   8   2     2179.57     2209.59     55.77 o 
 -10   8   2     6397.98     6394.64     97.61 o 
  -9   8   2     1644.42     1599.01     40.25 o 
  -8   8   2      555.04      528.67     23.47 o 
  -7   8   2       21.69       -8.34     15.63 o 
  -6   8   2      199.72      244.62     13.98 o 
  -5   8   2     6733.40     6653.64     84.97 o 
  -4   8   2     3197.18     3267.64     47.71 o 
  -3   8   2     1836.41     1809.53     37.32 o 
  -2   8   2     7009.46     6716.01     84.00 o 
  -1   8   2     4273.47     4230.46    107.67 o 
   0   8   2      492.08      479.48     16.00 o 
   1   8   2      629.62      669.50     23.20 o 
   2   8   2     1691.56     1738.79     46.01 o 
   3   8   2     3299.08     3137.72     46.56 o 
   4   8   2     9144.51     8664.23    106.79 o 
   5   8   2     1715.78     1842.64     40.38 o 
   6   8   2      907.60      930.85     33.62 o 
   7   8   2     1724.77     1728.30     40.61 o 
   8   8   2      975.06      976.87     33.05 o 
   9   8   2      258.72      230.76     20.85 o 
  10   8   2       12.63       -3.73     16.18 o 
  11   8   2      499.58      460.88     26.82 o 
  12   8   2     1498.70     1517.95     44.36 o 
  13   8   2     1061.09     1088.44     42.34 o 
  14   8   2       17.40       -4.90     23.34 o 
  15   8   2      300.05      313.31     48.59 o 
 -17   9   2        9.79       11.81     26.16 o 
 -16   9   2       17.75        8.15     24.03 o 
 -15   9   2        0.51      -31.79     25.31 o 
 -14   9   2      109.21       98.28     24.19 o 
 -13   9   2       17.61       18.99     15.38 o 
 -12   9   2       99.84       88.74     22.05 o 
 -11   9   2       17.51       -6.44     17.35 o 
 -10   9   2      175.99      170.57     25.32 o 
  -9   9   2        0.09      -24.41     16.28 o 
  -8   9   2      127.94      158.92     18.96 o 
  -7   9   2     1386.94     1297.28     36.02 o 
  -6   9   2       19.13       25.06     14.42 o 
  -5   9   2      132.68       76.97     15.24 o 
  -4   9   2        5.22      -18.87     12.58 o 
  -3   9   2       31.47        1.67     12.35 o 
  -2   9   2       49.29       61.85     17.62 o 
  -1   9   2      119.00       91.96     17.53 o 
   0   9   2       35.49       14.40      8.19 o 
   1   9   2      233.48      259.58     16.77 o 
   2   9   2      116.53       87.13     13.96 o 
   3   9   2        0.62       -2.10     13.87 o 
   4   9   2      100.21      105.11     15.71 o 
   5   9   2      218.78      198.93     18.32 o 
   6   9   2       47.61       11.60     15.65 o 
   7   9   2      199.00      209.03     23.06 o 
   8   9   2       14.46       -2.52     19.88 o 
   9   9   2        4.83      -17.44     17.85 o 
  10   9   2       16.29       29.02     19.58 o 
  11   9   2        3.33      -10.66     19.86 o 
  12   9   2       58.02       51.16     23.65 o 
  13   9   2        0.46       -0.31     27.75 o 
  14   9   2        6.85        7.27     28.59 o 
  15   9   2        4.51       -8.64     39.16 o 
 -16  10   2       29.34       20.41     24.66 o 
 -15  10   2      191.20      217.71     37.45 o 
 -14  10   2      488.10      424.83     51.10 o 
 -13  10   2      707.77      766.27     38.66 o 
 -12  10   2       11.66       14.65     24.96 o 
 -11  10   2     1686.57     1799.66     52.49 o 
 -10  10   2     2526.21     2606.01     55.63 o 
  -9  10   2      102.20      123.36     22.49 o 
  -8  10   2       30.68       -3.32     16.54 o 
  -7  10   2      586.97      589.21     27.02 o 
  -6  10   2     1441.22     1516.26     39.85 o 
  -5  10   2     3083.78     3010.62     56.79 o 
  -4  10   2     1944.14     1921.15     50.89 o 
  -3  10   2      468.47      479.25     29.38 o 
  -2  10   2     5215.48     5142.89     92.35 o 
  -1  10   2     3726.09     3526.70     70.80 o 
   0  10   2      536.13      497.06     32.15 o 
   1  10   2        1.12       -6.20     14.51 o 
   2  10   2       82.74      101.17     19.77 o 
   3  10   2     2305.06     2274.30     46.77 o 
   4  10   2     2531.17     2447.91     49.64 o 
   5  10   2      600.50      589.82     31.36 o 
   6  10   2      256.68      289.86     21.87 o 
   7  10   2     1465.42     1464.06     40.54 o 
   8  10   2      463.47      471.69     26.86 o 
   9  10   2      184.86      124.96     23.25 o 
  10  10   2       18.16      -22.92     19.80 o 
  11  10   2       67.16       66.02     26.35 o 
  12  10   2      558.29      603.14     44.69 o 
  13  10   2      410.92      424.48     60.11 o 
  14  10   2        1.40       -6.53     31.20 o 
 -15  11   2       54.49       70.63     26.44 o 
 -14  11   2        1.05      -33.51     22.34 o 
 -13  11   2      245.37      267.46     29.98 o 
 -12  11   2      705.47      778.63     50.02 o 
 -11  11   2      153.42      173.12     27.84 o 
 -10  11   2      161.51      142.57     22.05 o 
  -9  11   2      910.75      927.01     41.56 o 
  -8  11   2      570.72      535.18     32.18 o 
  -7  11   2      185.58      209.26     25.48 o 
  -6  11   2      168.27      162.39     24.88 o 
  -5  11   2       15.03       -5.85     22.81 o 
  -4  11   2     2456.35     2349.18     60.72 o 
  -3  11   2     2348.18     2428.54     60.43 o 
  -2  11   2      782.16      803.92     37.34 o 
  -1  11   2        0.41      -27.14     18.09 o 
   0  11   2      450.40      385.84     27.80 o 
   1  11   2      900.49      974.60     69.75 o 
   2  11   2      396.30      376.02     27.51 o 
   3  11   2      288.66      244.61     25.34 o 
   4  11   2      106.90      111.26     22.03 o 
   5  11   2      537.83      560.41     31.71 o 
   6  11   2      592.99      595.75     32.98 o 
   7  11   2       49.64       45.35     26.94 o 
   8  11   2       66.65       25.01     19.22 o 
   9  11   2      410.22      382.82     26.68 o 
  10  11   2      311.33      293.41     25.72 o 
  11  11   2      214.71      180.02     25.04 o 
  12  11   2       22.96      -22.29     24.64 o 
  13  11   2       55.38       52.70     34.79 o 
 -14  12   2       58.98        5.73     28.57 o 
 -13  12   2      135.48       88.07     31.60 o 
 -12  12   2       45.55       79.29     32.37 o 
 -11  12   2      503.04      568.38     41.22 o 
 -10  12   2      160.81      153.34     30.86 o 
  -9  12   2        7.04      -17.79     21.29 o 
  -8  12   2       21.23       12.68     22.13 o 
  -7  12   2       15.89       -6.94     21.92 o 
  -6  12   2      237.89      191.74     26.07 o 
  -5  12   2      224.98      220.37     26.39 o 
  -4  12   2      258.09      205.75     26.50 o 
  -3  12   2       82.71       61.93     23.70 o 
  -2  12   2      854.75      815.03     37.54 o 
  -1  12   2      170.57      169.58     24.53 o 
   0  12   2        0.28      -26.33     19.48 o 
   1  12   2        9.69      -14.40     19.18 o 
   2  12   2        5.31      -12.91     17.44 o 
   3  12   2       69.85       22.44     21.10 o 
   4  12   2       21.19        3.58     23.66 o 
   5  12   2       12.20        5.52     21.00 o 
   6  12   2      203.71      167.40     25.82 o 
   7  12   2      427.20      419.88     40.56 o 
   8  12   2       28.18       30.39     22.52 o 
   9  12   2       18.87       25.22     23.43 o 
  10  12   2        4.29      -14.52     22.71 o 
  11  12   2       12.11       17.07     30.75 o 
  12  12   2      227.42      202.17     38.02 o 
 -13  13   2       62.38       69.73     31.13 o 
 -12  13   2      568.88      663.56     52.61 o 
 -11  13   2      431.50      418.79     39.80 o 
 -10  13   2        7.80       50.89     29.06 o 
  -9  13   2      730.01      698.88     42.06 o 
  -8  13   2      628.56      707.69     39.15 o 
  -7  13   2      471.15      399.34     32.88 o 
  -6  13   2      328.88      300.10     29.95 o 
  -5  13   2        1.64      -31.84     21.23 o 
  -4  13   2      861.45      791.61     39.43 o 
  -3  13   2     1980.85     2120.76     59.55 o 
  -2  13   2      731.38      726.46     65.79 o 
  -1  13   2       97.94      149.53     25.96 o 
   0  13   2      526.86      487.34     33.18 o 
   1  13   2      678.71      700.28     47.36 o 
   2  13   2      262.42      297.42     34.71 o 
   3  13   2        0.13      -19.96     21.31 o 
   4  13   2      556.64      512.81     33.79 o 
   5  13   2     1748.37     1760.17     55.48 o 
   6  13   2     1174.07     1175.17     46.77 o 
   7  13   2      113.50      101.96     28.95 o 
   8  13   2       97.67       72.58     25.88 o 
   9  13   2      404.62      429.61     34.44 o 
  10  13   2      470.48      501.80     54.43 o 
  11  13   2      292.60      303.58     57.10 o 
 -11  14   2        4.18       -2.72     30.10 o 
 -10  14   2       24.96       10.25     28.86 o 
  -9  14   2      351.34      385.27     60.06 o 
  -8  14   2      150.84      127.14     27.96 o 
  -7  14   2        6.13      -22.73     23.44 o 
  -6  14   2       68.89       80.69     29.34 o 
  -5  14   2       24.16       20.28     24.25 o 
  -4  14   2        0.24      -14.55     23.05 o 
  -3  14   2       10.81      -13.46     24.27 o 
  -2  14   2        2.95      -22.93     23.80 o 
  -1  14   2       49.99       11.20     27.78 o 
   0  14   2      153.14       96.22     26.41 o 
   1  14   2       35.79        2.88     23.80 o 
   2  14   2      138.83      137.77     24.35 o 
   3  14   2      118.94       94.58     24.49 o 
   4  14   2       16.95        6.99     23.99 o 
   5  14   2        4.37      -15.49     23.40 o 
   6  14   2        0.12      -11.74     22.80 o 
   7  14   2        2.52      -12.10     23.56 o 
   8  14   2      168.02      186.55     30.51 o 
   9  14   2       29.25        3.81     32.37 o 
  -9  15   2       46.45       30.88     31.76 o 
  -8  15   2      137.10      174.40     31.94 o 
  -7  15   2      112.03       84.55     28.78 o 
  -6  15   2       46.22       24.25     27.14 o 
  -5  15   2        0.12      -18.70     24.93 o 
  -4  15   2      310.90      356.07     33.90 o 
  -3  15   2      675.85      696.49     40.57 o 
  -2  15   2      101.57      107.84     29.17 o 
  -1  15   2      137.70      102.15     28.13 o 
   0  15   2      600.65      670.65     40.56 o 
   1  15   2      586.36      665.48     41.00 o 
   2  15   2      478.58      404.69     33.98 o 
   3  15   2      111.43       82.98     29.46 o 
   4  15   2      114.97      100.00     28.90 o 
   5  15   2      479.16      574.46     48.80 o 
   6  15   2      381.42      412.98     43.98 o 
   7  15   2       59.83       44.58     28.72 o 
   8  15   2        2.10      -22.94     31.39 o 
  -7  16   2       75.16       86.84     30.14 o 
  -6  16   2      377.15      401.73     38.60 o 
  -5  16   2      277.78      274.55     35.40 o 
  -4  16   2        3.28      -38.69     25.79 o 
  -3  16   2       32.15      -12.69     27.17 o 
  -2  16   2      148.21      154.10     31.12 o 
  -1  16   2      620.86      697.13     42.69 o 
   0  16   2      633.26      646.43     41.77 o 
   1  16   2       34.97       13.79     27.72 o 
   2  16   2      193.35      231.41     38.25 o 
   3  16   2      327.95      382.51     45.20 o 
   4  16   2      159.98      137.92     30.94 o 
   5  16   2       43.13       33.38     30.52 o 
  -2  17   2       22.03      -42.37     28.24 o 
  -1  17   2        5.71       -3.16     28.78 o 
   0  17   2        3.66      -16.51     39.10 o 
 -20   1   3       78.36       72.50     24.27 o 
 -19   1   3      480.30      497.13     34.52 o 
 -18   1   3      599.75      666.20     37.47 o 
 -17   1   3       85.97       94.51     23.18 o 
 -16   1   3     1828.25     1853.04     54.25 o 
 -15   1   3     4029.00     3982.45     94.03 o 
 -14   1   3     4037.28     4025.26     69.97 o 
 -13   1   3      354.95      380.57     25.41 o 
 -12   1   3     2609.77     2626.89     44.16 o 
 -11   1   3     1952.49     1851.46     36.97 o 
 -10   1   3     6775.43     6904.89     87.40 o 
  -9   1   3    11155.62    10841.70    127.81 o 
  -8   1   3      332.41      385.23     13.98 o 
  -7   1   3    10096.26     9611.46    111.74 o 
  -6   1   3    21487.25    21307.63    259.27 o 
  -5   1   3     1826.09     1824.70     30.20 o 
  -4   1   3      386.01      437.88     19.87 o 
  -3   1   3     5730.38     6027.50     70.25 o 
  -2   1   3      267.44      301.89     10.30 o 
  -1   1   3    37528.43    38836.92    422.28 o 
   0   1   3     9656.16    10362.41    176.61 o 
   1   1   3     7847.87     8391.02    106.04 o 
   2   1   3    15869.13    16091.49    179.22 o 
   3   1   3    12294.96    12012.50    136.59 o 
   4   1   3     7084.08     7437.32     89.09 o 
   5   1   3      325.53      352.72     14.25 o 
   6   1   3     1575.49     1527.90     31.58 o 
   7   1   3     6573.82     6597.87     95.02 o 
   8   1   3     4774.89     4778.55     81.26 o 
   9   1   3     1077.39     1097.33     30.59 o 
  10   1   3     2309.71     2185.94     41.53 o 
  11   1   3     2278.69     2187.83     44.92 o 
  12   1   3     1513.45     1570.50     40.34 o 
  13   1   3        2.62        1.36     15.31 o 
  14   1   3      213.57      142.81     24.99 o 
  15   1   3      265.03      285.68     35.92 o 
  16   1   3      341.40      444.71     64.45 o 
  17   1   3      401.21      437.03     38.11 o 
 -20   2   3       52.40       67.36     25.72 o 
 -19   2   3        1.99      -27.19     20.64 o 
 -18   2   3      204.38      149.02     25.69 o 
 -17   2   3      726.22      779.30     38.65 o 
 -16   2   3      557.52      564.54     32.94 o 
 -15   2   3       61.59       70.89     22.36 o 
 -14   2   3      412.22      354.86     31.64 o 
 -13   2   3     2152.28     2203.57     52.36 o 
 -12   2   3      942.41      961.42     26.17 o 
 -11   2   3     1297.53     1276.99     28.10 o 
 -10   2   3        0.34        1.38      8.87 o 
  -9   2   3     3481.67     3632.44     54.18 o 
  -8   2   3     5351.71     5004.74     98.00 o 
  -7   2   3     2427.63     2238.00     42.15 o 
  -6   2   3       72.43      120.25     13.58 o 
  -5   2   3     3332.78     3141.35     44.45 o 
  -4   2   3     4333.96     4334.77    116.44 o 
  -3   2   3      510.34      457.32     12.67 o 
  -2   2   3      132.07      156.61     11.31 o 
  -1   2   3        1.48       -0.33      3.88 o 
   0   2   3    30640.36    31920.95    380.89 o 
   1   2   3     2619.90     2512.77     33.73 o 
   2   2   3      189.74      190.94     10.88 o 
   3   2   3      359.83      417.11     13.42 o 
   4   2   3     5140.13     5330.20     67.11 o 
   5   2   3    10939.54    11197.42    145.02 o 
   6   2   3       66.17       71.31     10.99 o 
   7   2   3       18.45        1.17      9.41 o 
   8   2   3        1.32       -9.45     12.84 o 
   9   2   3     1878.67     1709.07     38.11 o 
  10   2   3     2357.62     2205.72     46.02 o 
  11   2   3        5.07      -17.20     14.77 o 
  12   2   3       79.29       66.30     17.15 o 
  13   2   3      314.44      268.92     44.20 o 
  14   2   3      108.07       85.13     16.40 o 
  15   2   3       61.52       45.47     33.26 o 
  16   2   3        9.55       11.08     23.83 o 
  17   2   3       82.51      115.17     50.80 o 
 -19   3   3       12.08       10.51     22.55 o 
 -18   3   3      447.60      464.59     33.22 o 
 -17   3   3      444.55      498.67     37.16 o 
 -16   3   3      177.59      148.92     24.17 o 
 -15   3   3      973.87      977.15     46.53 o 
 -14   3   3       20.55       13.17     16.47 o 
 -13   3   3      437.14      440.40     23.51 o 
 -12   3   3     1917.16     1825.57     39.47 o 
 -11   3   3      536.99      566.50     21.89 o 
 -10   3   3     1061.04     1047.89     40.41 o 
  -9   3   3      772.52      634.50     27.78 o 
  -8   3   3     1047.23     1115.62     23.00 o 
  -7   3   3     7465.21     7329.03     88.43 o 
  -6   3   3    10696.76    11382.77    130.72 o 
  -5   3   3     1913.64     2023.62     30.37 o 
  -4   3   3      204.59      195.59     10.04 o 
  -3   3   3        9.65        7.51      6.12 o 
  -2   3   3     1042.15     1073.53     21.04 o 
  -1   3   3     4994.63     4909.38     62.32 o 
   0   3   3     5455.08     5705.68     68.02 o 
   1   3   3      128.87      141.38      8.88 o 
   2   3   3      897.30      879.08     18.13 o 
   3   3   3     7741.04     7911.77     93.79 o 
   4   3   3      619.07      722.86     18.73 o 
   5   3   3        7.22       13.84      8.89 o 
   6   3   3      408.12      368.94     16.73 o 
   7   3   3        7.91       -6.70      9.81 o 
   8   3   3     1633.78     1505.39     36.27 o 
   9   3   3      895.37      862.20     26.88 o 
  10   3   3     1310.88     1127.34     33.92 o 
  11   3   3     3425.93     3292.15     61.14 o 
  12   3   3      295.90      293.95     24.85 o 
  13   3   3        1.76        3.00     12.45 o 
  14   3   3       74.33       45.16     21.57 o 
  15   3   3       78.68       82.95     23.94 o 
  16   3   3      140.63      149.62     27.15 o 
  17   3   3      120.42      117.34     32.02 o 
 -19   4   3        9.88       29.50     22.87 o 
 -18   4   3      369.15      408.10     37.61 o 
 -17   4   3     1625.73     1774.88     64.57 o 
 -16   4   3     1670.17     1558.59     98.01 o 
 -15   4   3      188.92      200.58     21.70 o 
 -14   4   3      126.25       84.67     18.39 o 
 -13   4   3     2055.73     1910.96     45.24 o 
 -12   4   3      764.01      763.29     28.66 o 
 -11   4   3      436.56      433.21     18.35 o 
 -10   4   3      120.93      111.34     18.06 o 
  -9   4   3     5027.68     5089.74     67.58 o 
  -8   4   3     9096.77     8889.53    106.99 o 
  -7   4   3      283.88      221.07     11.74 o 
  -6   4   3     8954.54     9164.14    108.10 o 
  -5   4   3    20630.54    21232.31    236.14 o 
  -4   4   3    32227.17    32858.34    515.66 o 
  -3   4   3    28357.98    29449.12    353.57 o 
  -2   4   3     5202.26     5660.38     68.68 o 
  -1   4   3      601.88      518.67     23.17 o 
   0   4   3    18958.04    19336.44    214.78 o 
   1   4   3    11717.92    11799.97    134.60 o 
   2   4   3     1732.02     1643.84     27.16 o 
   3   4   3      725.69      728.12     20.49 o 
   4   4   3     4761.95     4531.65     59.77 o 
   5   4   3     5621.46     5244.01     68.59 o 
   6   4   3     4338.94     4361.40     65.91 o 
   7   4   3      119.65      119.25     13.69 o 
   8   4   3     2740.18     2746.31     46.37 o 
   9   4   3     3334.10     3174.41     52.88 o 
  10   4   3     1506.82     1445.63     39.99 o 
  11   4   3      496.50      448.44     25.93 o 
  12   4   3       99.57       63.74     15.36 o 
  13   4   3     1057.40     1009.59     35.84 o 
  14   4   3      514.18      534.55     33.91 o 
  15   4   3       62.36       43.78     27.01 o 
  16   4   3        3.17      -32.92     21.94 o 
 -19   5   3      139.77      152.01     29.45 o 
 -18   5   3        1.00       15.89     26.12 o 
 -17   5   3      119.55      130.57     25.28 o 
 -16   5   3       34.96       43.62     22.37 o 
 -15   5   3      432.97      456.44     26.57 o 
 -14   5   3        4.85      -20.47     16.38 o 
 -13   5   3      105.45       95.77     20.32 o 
 -12   5   3      369.85      408.23     23.08 o 
 -11   5   3     1905.58     1868.01     38.43 o 
 -10   5   3      923.81      861.03     26.76 o 
  -9   5   3       26.12       43.25     11.94 o 
  -8   5   3      654.22      679.26     24.28 o 
  -7   5   3      388.83      370.03     16.04 o 
  -6   5   3      239.13      246.82     12.73 o 
  -5   5   3      982.24      982.84     31.56 o 
  -4   5   3      659.78      690.91     20.32 o 
  -3   5   3        0.52        1.20      7.82 o 
  -2   5   3     1707.44     1705.28     28.00 o 
  -1   5   3      698.83      685.15     17.63 o 
   0   5   3      120.72      121.50      9.64 o 
   1   5   3     1735.62     1787.10     29.49 o 
   2   5   3        6.38        3.80      8.10 o 
   3   5   3       11.30       11.71      9.25 o 
   4   5   3     1311.34     1237.80     30.00 o 
   5   5   3       83.66       74.13     13.24 o 
   6   5   3     2141.92     2174.60     37.67 o 
   7   5   3      311.47      324.52     17.90 o 
   8   5   3      233.28      227.12     17.47 o 
   9   5   3      145.76      125.53     15.80 o 
  10   5   3       21.51        0.92     17.42 o 
  11   5   3      173.62      149.81     19.44 o 
  12   5   3      525.63      539.78     27.27 o 
  13   5   3      593.44      495.08     42.42 o 
  14   5   3       44.54      -10.62     21.88 o 
  15   5   3       91.91      108.58     26.45 o 
  16   5   3        0.16       -0.78     24.51 o 
 -18   6   3      209.41      194.81     28.68 o 
 -17   6   3      906.52     1021.63     53.81 o 
 -16   6   3      455.81      493.85     31.82 o 
 -15   6   3       69.24       86.39     19.18 o 
 -14   6   3      643.47      606.60     28.40 o 
 -13   6   3     3310.53     3328.27     62.99 o 
 -12   6   3     2238.84     2251.95     49.12 o 
 -11   6   3      500.56      533.58     21.81 o 
 -10   6   3        0.75       -0.19     11.54 o 
  -9   6   3     1745.72     1788.71     34.42 o 
  -8   6   3     5728.81     5692.97     75.06 o 
  -7   6   3     5031.53     5076.93     74.00 o 
  -6   6   3       48.76       38.30      8.79 o 
  -5   6   3     1738.98     1779.13     31.27 o 
  -4   6   3     3515.76     3181.85     45.24 o 
  -3   6   3      768.81      615.86     21.46 o 
  -2   6   3      202.47      201.76     11.53 o 
  -1   6   3      946.16      969.15     37.57 o 
   0   6   3    11601.06    11790.24    136.66 o 
   1   6   3     3112.05     2870.94     41.86 o 
   2   6   3       21.67        1.22      8.35 o 
   3   6   3      669.50      645.95     19.30 o 
   4   6   3     3414.39     3349.32     48.91 o 
   5   6   3     5852.16     5908.59     77.28 o 
   6   6   3     1522.95     1523.54     33.97 o 
   7   6   3      139.61      161.82     17.92 o 
   8   6   3      707.70      736.73     38.85 o 
   9   6   3     2229.60     2065.19     50.34 o 
  10   6   3     1291.03     1319.70     37.84 o 
  11   6   3       11.06       12.36     16.86 o 
  12   6   3       88.86       52.97     18.44 o 
  13   6   3      559.31      586.37     37.01 o 
  14   6   3      211.28      241.23     29.37 o 
  15   6   3       50.64       69.97     29.53 o 
  16   6   3       23.11        7.78     30.34 o 
 -18   7   3      109.72      117.12     49.75 o 
 -17   7   3       99.01      110.63     31.47 o 
 -16   7   3      429.07      429.05     40.78 o 
 -15   7   3      322.68      306.47     28.27 o 
 -14   7   3      882.25      922.11     34.71 o 
 -13   7   3      438.09      498.07     26.37 o 
 -12   7   3       87.49      107.50     18.68 o 
 -11   7   3     4293.77     4376.66     73.80 o 
 -10   7   3     6120.38     5874.66     80.89 o 
  -9   7   3     1295.36     1291.89     30.20 o 
  -8   7   3      280.64      301.17     17.20 o 
  -7   7   3      312.93      342.68     22.75 o 
  -6   7   3     1563.91     1464.76     29.49 o 
  -5   7   3     1986.67     1985.97     34.44 o 
  -4   7   3      644.05      640.19     19.50 o 
  -3   7   3     1392.34     1350.28     28.84 o 
  -2   7   3     3887.02     3598.79     53.70 o 
  -1   7   3     5967.57     6134.21     77.32 o 
   0   7   3      253.15      299.88     14.29 o 
   1   7   3     2276.68     2330.59     37.23 o 
   2   7   3     2859.86     2940.71     44.14 o 
   3   7   3     4730.03     4655.27     63.03 o 
   4   7   3     4936.23     4846.44     66.04 o 
   5   7   3        2.86      -15.21     10.14 o 
   6   7   3     2142.27     2063.06     56.78 o 
   7   7   3     1769.87     1796.93     38.25 o 
   8   7   3      161.14      183.98     22.11 o 
   9   7   3        8.63       12.20     15.20 o 
  10   7   3      244.43      254.77     21.32 o 
  11   7   3      211.96      207.05     25.33 o 
  12   7   3      705.50      769.36     45.61 o 
  13   7   3      184.33      134.06     30.84 o 
  14   7   3      211.16      223.74     34.54 o 
  15   7   3      604.58      674.95     41.55 o 
 -17   8   3       27.11       27.53     29.17 o 
 -16   8   3       87.16       68.82     23.90 o 
 -15   8   3       30.99       -9.41     20.02 o 
 -14   8   3       86.14       52.73     22.55 o 
 -13   8   3      126.34       87.17     22.90 o 
 -12   8   3      108.05       73.32     21.29 o 
 -11   8   3        1.74      -15.89     18.08 o 
 -10   8   3      479.18      493.13     28.08 o 
  -9   8   3       92.61      103.83     17.06 o 
  -8   8   3       23.00       21.59     12.07 o 
  -7   8   3     1078.36     1065.15     28.98 o 
  -6   8   3        8.99        1.68      9.87 o 
  -5   8   3     1157.23     1126.95     25.92 o 
  -4   8   3      467.75      470.26     17.59 o 
  -3   8   3        1.63       -7.21      7.73 o 
  -2   8   3        1.96        2.96      8.99 o 
  -1   8   3      144.11      170.16     11.83 o 
   0   8   3      321.67      327.31     14.20 o 
   1   8   3      360.20      349.63     15.43 o 
   2   8   3      158.08      154.90     12.69 o 
   3   8   3      112.35      107.06     12.33 o 
   4   8   3     1072.66     1113.89     27.05 o 
   5   8   3       47.32       31.68     11.90 o 
   6   8   3       70.50       64.96     16.05 o 
   7   8   3        7.52       -5.97     15.10 o 
   8   8   3       91.77       63.39     17.29 o 
   9   8   3      755.62      766.40     34.90 o 
  10   8   3      134.81      107.12     20.36 o 
  11   8   3        1.75       -8.87     21.32 o 
  12   8   3       98.81       77.53     25.97 o 
  13   8   3       36.49       -5.39     26.00 o 
  14   8   3       53.94       68.38     27.57 o 
  15   8   3       70.65      107.07     29.20 o 
 -17   9   3       47.71       -4.20     30.20 o 
 -16   9   3      275.10      309.72     31.77 o 
 -15   9   3      431.79      467.20     38.53 o 
 -14   9   3      781.06      819.96     39.60 o 
 -13   9   3      276.02      248.33     27.19 o 
 -12   9   3      366.74      366.10     27.43 o 
 -11   9   3     1830.58     1986.66     78.40 o 
 -10   9   3     4081.80     4077.09     71.48 o 
  -9   9   3      689.95      779.02     31.00 o 
  -8   9   3     1504.97     1505.44     39.95 o 
  -7   9   3     3076.09     3203.92     58.64 o 
  -6   9   3     1300.79     1257.38     34.88 o 
  -5   9   3     2749.49     2745.26     51.44 o 
  -4   9   3     1119.52     1110.55     31.83 o 
  -3   9   3     2185.32     2167.62     42.91 o 
  -2   9   3     9975.02     9751.97    146.70 o 
  -1   9   3     4803.18     4813.53     73.69 o 
   0   9   3      146.94      154.79     15.38 o 
   1   9   3     1364.43     1385.61     36.69 o 
   2   9   3     1530.29     1537.51     36.25 o 
   3   9   3     3960.42     3819.78     63.85 o 
   4   9   3     3949.50     3901.62     65.75 o 
   5   9   3       12.66        0.37     15.63 o 
   6   9   3     3458.54     3398.67     62.05 o 
   7   9   3     2978.75     3009.13     58.83 o 
   8   9   3      406.38      413.81     25.31 o 
   9   9   3        0.05      -23.76     15.84 o 
  10   9   3       58.63       48.63     22.61 o 
  11   9   3      481.93      527.47     40.83 o 
  12   9   3     1036.43     1049.81     46.54 o 
  13   9   3      282.46      301.70     33.35 o 
  14   9   3       95.26      101.10     37.14 o 
 -16  10   3        4.81       -3.03     23.30 o 
 -15  10   3       17.84       -0.61     24.38 o 
 -14  10   3       10.66        1.38     22.26 o 
 -13  10   3       93.06       76.70     19.19 o 
 -12  10   3      376.82      412.02     30.15 o 
 -11  10   3      107.69       85.36     22.57 o 
 -10  10   3       74.13       44.61     20.97 o 
  -9  10   3      415.64      387.40     24.94 o 
  -8  10   3      200.40      228.80     21.65 o 
  -7  10   3      204.32      178.98     20.07 o 
  -6  10   3       42.33       12.76     16.09 o 
  -5  10   3     1461.18     1458.17     44.52 o 
  -4  10   3      855.98      846.37     35.89 o 
  -3  10   3      451.67      447.25     27.88 o 
  -2  10   3      832.70      775.54     39.74 o 
  -1  10   3        8.93        2.59     17.04 o 
   0  10   3     1393.51     1277.09     40.90 o 
   1  10   3      598.12      587.28     30.07 o 
   2  10   3        1.74      -11.05     16.94 o 
   3  10   3       39.29       34.16     15.44 o 
   4  10   3      412.04      397.53     22.83 o 
   5  10   3      729.40      794.51     31.16 o 
   6  10   3       42.40       22.62     17.19 o 
   7  10   3       46.98       28.26     18.00 o 
   8  10   3       30.78        0.77     17.54 o 
   9  10   3      206.00      226.96     23.17 o 
  10  10   3       58.79       46.58     24.16 o 
  11  10   3       51.89       44.18     24.82 o 
  12  10   3       50.89       15.53     29.13 o 
  13  10   3       16.49       -1.99     21.55 o 
 -15  11   3       51.70       50.41     24.50 o 
 -14  11   3      133.59      195.00     33.28 o 
 -13  11   3      400.96      440.81     32.78 o 
 -12  11   3       82.15      151.50     25.39 o 
 -11  11   3     1803.65     1817.49     58.55 o 
 -10  11   3      855.35      830.03     44.87 o 
  -9  11   3      100.07       64.51     22.14 o 
  -8  11   3        3.16      -30.73     20.48 o 
  -7  11   3      545.07      523.23     32.03 o 
  -6  11   3     1487.78     1457.92     47.83 o 
  -5  11   3     1026.12     1038.73     40.88 o 
  -4  11   3      104.31      107.26     22.97 o 
  -3  11   3      454.45      450.06     29.33 o 
  -2  11   3     2538.32     2545.85     83.44 o 
  -1  11   3     1530.83     1440.03     75.33 o 
   0  11   3       16.58       18.41     21.31 o 
   1  11   3      108.17      140.04     22.40 o 
   2  11   3      290.63      308.66     32.69 o 
   3  11   3     1730.60     1701.49     49.75 o 
   4  11   3      492.37      442.41     35.91 o 
   5  11   3       28.41       20.47     20.35 o 
   6  11   3      743.02      767.40     36.79 o 
   7  11   3      918.28      985.08     36.34 o 
   8  11   3      160.66      117.04     21.17 o 
   9  11   3       16.99       10.12     22.52 o 
  10  11   3       41.26       44.32     24.84 o 
  11  11   3       88.67       59.85     27.11 o 
  12  11   3      171.91      137.68     29.93 o 
 -14  12   3       16.63       18.01     30.12 o 
 -13  12   3      307.75      297.55     44.93 o 
 -12  12   3      629.61      613.03     44.39 o 
 -11  12   3      260.28      260.33     34.03 o 
 -10  12   3       16.67       22.01     25.76 o 
  -9  12   3     1049.82     1060.16     44.19 o 
  -8  12   3     1694.10     1689.17     53.38 o 
  -7  12   3      235.22      173.48     26.95 o 
  -6  12   3       64.58       16.22     22.27 o 
  -5  12   3      334.99      266.24     27.97 o 
  -4  12   3     2019.89     2090.66     57.54 o 
  -3  12   3     2222.68     2216.12     58.43 o 
  -2  12   3      208.80      198.77     26.33 o 
  -1  12   3      647.42      631.48     52.92 o 
   0  12   3     1800.38     1766.28     52.54 o 
   1  12   3     1470.94     1463.48     48.66 o 
   2  12   3      339.93      326.02     44.56 o 
   3  12   3        4.10      -17.14     25.42 o 
   4  12   3      413.15      413.46     30.45 o 
   5  12   3      954.89     1009.70     42.26 o 
   6  12   3      461.10      493.94     32.93 o 
   7  12   3       78.34       50.59     23.10 o 
   8  12   3      285.07      311.82     36.72 o 
   9  12   3      184.18      206.28     34.32 o 
  10  12   3      182.32      175.55     34.38 o 
  11  12   3      128.10      107.82     40.98 o 
 -13  13   3       76.97       77.37     39.53 o 
 -12  13   3        1.11       23.64     29.88 o 
 -11  13   3       85.89       68.57     30.00 o 
 -10  13   3       14.74       83.97     29.41 o 
  -9  13   3       72.19       94.61     29.23 o 
  -8  13   3       50.79       22.29     23.08 o 
  -7  13   3       22.90       -4.02     22.54 o 
  -6  13   3        6.02       -1.82     22.80 o 
  -5  13   3       14.41       22.58     22.96 o 
  -4  13   3       46.78       49.26     23.68 o 
  -3  13   3      161.50      167.84     26.99 o 
  -2  13   3      243.35      261.14     32.59 o 
  -1  13   3       28.24       29.16     16.11 o 
   0  13   3        5.16      -26.43     21.26 o 
   1  13   3        0.35      -31.84     21.23 o 
   2  13   3        2.78      -27.71     21.69 o 
   3  13   3        5.25       -3.36     21.83 o 
   4  13   3      165.44      159.00     26.53 o 
   5  13   3       65.75       87.40     32.02 o 
   6  13   3       33.94       31.79     23.75 o 
   7  13   3       39.90       17.82     24.12 o 
   8  13   3       63.30       41.84     30.08 o 
   9  13   3       32.86      -11.25     40.81 o 
  10  13   3        1.32      -29.31     30.14 o 
 -11  14   3      331.82      389.19     49.83 o 
 -10  14   3       24.85        9.37     29.39 o 
  -9  14   3      678.54      759.84     48.60 o 
  -8  14   3      662.75      739.83     47.78 o 
  -7  14   3      254.49      213.40     31.69 o 
  -6  14   3        0.17      -34.95     23.30 o 
  -5  14   3      270.41      243.41     30.15 o 
  -4  14   3     1032.37     1147.36     48.90 o 
  -3  14   3     1474.03     1414.92     59.57 o 
  -2  14   3      164.43      145.50     27.54 o 
  -1  14   3      239.74      219.41     33.66 o 
   0  14   3      374.67      368.47     40.37 o 
   1  14   3      232.61      240.92     31.14 o 
   2  14   3       36.59        9.98     23.78 o 
   3  14   3      124.75       81.85     35.25 o 
   4  14   3      796.07      685.75     39.13 o 
   5  14   3      761.36      822.41     41.82 o 
   6  14   3      171.83      190.33     29.64 o 
   7  14   3       15.83       28.58     30.99 o 
   8  14   3      286.17      328.95     41.68 o 
   9  14   3      235.75      230.32     54.75 o 
 -10  15   3       82.50      100.81     36.42 o 
  -9  15   3      245.66      254.34     42.82 o 
  -8  15   3       35.73       -8.26     29.42 o 
  -7  15   3      119.86      110.05     29.00 o 
  -6  15   3      367.33      396.57     35.43 o 
  -5  15   3       15.32      -25.43     25.23 o 
  -4  15   3       79.58       92.32     27.16 o 
  -3  15   3       18.43      -26.07     24.92 o 
  -2  15   3       68.23       23.58     26.09 o 
  -1  15   3      233.39      258.60     31.88 o 
   0  15   3      124.40       71.10     22.78 o 
   1  15   3       97.20       95.41     28.87 o 
   2  15   3      445.34      382.41     35.23 o 
   3  15   3      231.14      261.49     34.13 o 
   4  15   3       99.35      133.11     29.35 o 
   5  15   3        0.86      -46.94     31.30 o 
   6  15   3        2.49      -44.80     30.18 o 
   7  15   3        2.91       -8.37     33.10 o 
  -7  16   3      113.80      157.62     36.33 o 
  -6  16   3       17.36      -24.89     27.07 o 
  -5  16   3       14.83      -27.37     26.96 o 
  -4  16   3       78.65       54.36     28.65 o 
  -3  16   3       39.55       52.17     28.05 o 
  -2  16   3        6.10      -39.13     26.08 o 
  -1  16   3      222.14      235.89     46.23 o 
   0  16   3      361.43      487.45     78.23 o 
   1  16   3      128.87      104.72     30.20 o 
   2  16   3       65.49       81.55     29.64 o 
   3  16   3        0.06      -38.73     25.82 o 
   4  16   3      108.33       74.45     39.54 o 
 -20   0   4      118.32       96.45     44.69 o 
 -19   0   4      124.37      161.36     76.35 o 
 -18   0   4       70.68       78.22     49.85 o 
 -17   0   4        1.65      -15.25     27.70 o 
 -16   0   4     1539.73     1535.09     70.29 o 
 -15   0   4     5113.72     5180.58    138.73 o 
 -14   0   4     3365.08     3514.86    104.92 o 
 -13   0   4     2171.86     2007.29     76.93 o 
 -12   0   4     3327.71     3239.77     70.10 o 
 -11   0   4     5361.46     5302.08     99.78 o 
 -10   0   4     9183.17     9305.29    159.06 o 
  -9   0   4     8392.37     8499.14    174.82 o 
  -8   0   4      632.69      564.21     22.08 o 
  -7   0   4    11504.58    11171.29    182.44 o 
  -6   0   4    23928.82    24794.96    605.85 o 
  -5   0   4    14655.56    15546.77    304.98 o 
  -4   0   4      796.51      800.68     21.68 o 
  -3   0   4    18608.33    18588.43    290.33 o 
  -2   0   4     4384.44     4733.75     92.20 o 
  -1   0   4    32430.37    33837.21    602.19 o 
   0   0   4     4755.54     5228.25     88.35 o 
   1   0   4     9448.41    10325.47    166.61 o 
   2   0   4    31520.63    31704.03    491.42 o 
   3   0   4    13768.81    13827.99    283.63 o 
   4   0   4      439.67      424.63     20.69 o 
   5   0   4     4642.72     4324.89     82.18 o 
   6   0   4     5152.56     4997.91    104.76 o 
   7   0   4     3444.31     3312.79     71.16 o 
   8   0   4     2231.11     2204.25     56.52 o 
   9   0   4       10.23       -3.31     17.35 o 
  10   0   4     4902.07     4712.95    111.94 o 
  11   0   4     1252.99     1213.45     47.70 o 
  12   0   4      570.51      627.74     37.02 o 
  13   0   4      312.14      298.42     43.71 o 
  14   0   4      649.98      614.04     52.26 o 
  15   0   4      459.82      499.25     48.78 o 
  16   0   4      102.08      134.33     43.06 o 
 -20   1   4        2.33       -6.87     22.92 o 
 -19   1   4      136.15      142.13     26.69 o 
 -18   1   4      230.32      240.16     28.27 o 
 -17   1   4      350.66      404.07     30.67 o 
 -16   1   4       99.79       90.06     22.16 o 
 -15   1   4       24.25       -7.63     19.33 o 
 -14   1   4      874.15      868.04     37.01 o 
 -13   1   4      519.48      510.23     27.85 o 
 -12   1   4      500.40      497.20     24.51 o 
 -11   1   4        2.81       -1.71      8.81 o 
 -10   1   4      576.09      696.77     25.85 o 
  -9   1   4     1256.41     1367.65     37.56 o 
  -8   1   4      582.31      533.58     18.43 o 
  -7   1   4      992.80     1057.40     24.95 o 
  -6   1   4      207.68      217.45     16.97 o 
  -5   1   4     4835.19     5154.35     78.17 o 
  -4   1   4     4231.34     4181.24     55.90 o 
  -3   1   4     2675.79     2749.25     36.12 o 
  -2   1   4     1303.97     1419.85     22.06 o 
  -1   1   4     5548.31     5859.34     69.13 o 
   0   1   4     6097.79     6156.94     80.72 o 
   1   1   4     1464.33     1540.26     27.67 o 
   2   1   4     1523.86     1563.86     24.73 o 
   3   1   4       24.31       19.96      6.92 o 
   4   1   4     1589.73     1516.76     27.07 o 
   5   1   4       35.39       28.16      8.58 o 
   6   1   4       36.99       37.78     11.37 o 
   7   1   4      126.69      140.71     12.43 o 
   8   1   4       26.00       14.64     11.08 o 
   9   1   4      840.78      836.02     26.68 o 
  10   1   4       10.22       12.56     14.55 o 
  11   1   4       48.62       17.98     14.92 o 
  12   1   4        0.87      -10.63     14.65 o 
  13   1   4      113.06       59.10     19.12 o 
  14   1   4       19.75       33.41     23.13 o 
  15   1   4        0.09       -2.41     24.49 o 
  16   1   4        5.07      -22.74     23.55 o 
 -20   2   4      207.31      214.87     30.54 o 
 -19   2   4      176.85      187.14     28.69 o 
 -18   2   4      441.52      427.90     32.71 o 
 -17   2   4      502.43      508.24     33.53 o 
 -16   2   4      239.82      236.89     26.24 o 
 -15   2   4     1330.52     1240.43     43.62 o 
 -14   2   4      988.08      936.20     44.64 o 
 -13   2   4      802.80      770.58     29.29 o 
 -12   2   4     2760.87     2681.93     50.83 o 
 -11   2   4     1541.46     1583.96     30.25 o 
 -10   2   4     1863.84     1731.17     38.91 o 
  -9   2   4      942.14      843.95     24.71 o 
  -8   2   4        3.07       33.90      9.70 o 
  -7   2   4    12488.29    12525.90    158.71 o 
  -6   2   4    25210.81    26099.63    352.96 o 
  -5   2   4     3306.67     3627.16     58.10 o 
  -4   2   4     2593.83     2524.38     37.36 o 
  -3   2   4     5755.12     5723.43     74.46 o 
  -2   2   4     6213.40     5919.19     70.33 o 
  -1   2   4     7825.50     8868.91    102.14 o 
   0   2   4      221.43      225.87     15.22 o 
   1   2   4     8587.25     9464.29    121.29 o 
   2   2   4    20636.89    20358.68    249.74 o 
   3   2   4     8615.88     8735.21    109.96 o 
   4   2   4     1150.52     1163.15     23.85 o 
   5   2   4     2326.87     2230.89     36.41 o 
   6   2   4      858.61      800.87     21.98 o 
   7   2   4     1810.06     1790.93     34.14 o 
   8   2   4     1910.71     1808.63     35.99 o 
   9   2   4      519.92      468.03     20.98 o 
  10   2   4     3403.47     3272.17     55.48 o 
  11   2   4     2489.10     2403.33     50.14 o 
  12   2   4      303.46      335.18     35.81 o 
  13   2   4      138.05       88.11     20.84 o 
  14   2   4      316.81      293.23     30.33 o 
  15   2   4      205.98      169.90     28.73 o 
  16   2   4      238.92      228.19     37.60 o 
 -20   3   4        0.07       -6.81     33.40 o 
 -19   3   4      227.98      222.53     28.82 o 
 -18   3   4      647.50      743.47     48.59 o 
 -17   3   4     1409.22     1487.97     52.00 o 
 -16   3   4      675.52      682.30     42.03 o 
 -15   3   4       51.31       14.52     20.39 o 
 -14   3   4     2651.17     2583.97     62.53 o 
 -13   3   4     4262.61     4165.91     70.60 o 
 -12   3   4      633.65      660.94     28.21 o 
 -11   3   4      113.42      131.81     15.60 o 
 -10   3   4      931.78      931.40     23.60 o 
  -9   3   4     7744.31     7586.77    167.54 o 
  -8   3   4     3486.23     3239.31     56.14 o 
  -7   3   4      594.91      647.19     19.04 o 
  -6   3   4     4827.49     5055.92     63.41 o 
  -5   3   4    12314.92    12403.79    141.38 o 
  -4   3   4    20381.45    21082.22    233.57 o 
  -3   3   4     4672.01     4771.99     59.12 o 
  -2   3   4     2589.57     2742.26     41.04 o 
  -1   3   4     7717.48     7826.55     99.96 o 
   0   3   4     4577.61     4663.95     70.35 o 
   1   3   4      858.95      751.56     19.21 o 
   2   3   4       38.42       44.55      7.42 o 
   3   3   4     3244.86     3336.10     46.44 o 
   4   3   4    10763.50    11003.60    129.57 o 
   5   3   4     4216.12     4205.43     58.34 o 
   6   3   4       64.53       71.51     13.24 o 
   7   3   4      186.98      165.07     13.84 o 
   8   3   4     1480.58     1431.37     37.12 o 
   9   3   4     3568.87     3574.94     57.68 o 
  10   3   4     1109.43     1049.58     34.59 o 
  11   3   4       35.69       47.59     18.62 o 
  12   3   4      162.69      150.46     21.90 o 
  13   3   4      276.76      296.83     25.48 o 
  14   3   4      229.38      224.73     25.83 o 
  15   3   4       18.46        5.48     23.13 o 
  16   3   4       15.04       15.16     18.76 o 
 -19   4   4       78.00       63.16     24.21 o 
 -18   4   4       93.66       78.42     22.33 o 
 -17   4   4      118.02      174.67     53.90 o 
 -16   4   4       67.81       74.67     18.94 o 
 -15   4   4     1096.86     1079.11     74.06 o 
 -14   4   4      362.99      339.36     23.35 o 
 -13   4   4       10.39      -12.73     15.08 o 
 -12   4   4        0.18      -18.83     12.55 o 
 -11   4   4      509.39      472.27     20.91 o 
 -10   4   4        3.34      -13.46      8.97 o 
  -9   4   4      632.33      648.06     19.71 o 
  -8   4   4       30.46       37.90      9.00 o 
  -7   4   4     3182.16     3158.65     45.19 o 
  -6   4   4       98.71       71.07     11.03 o 
  -5   4   4      403.42      454.39     15.42 o 
  -4   4   4        2.24      -11.52      7.68 o 
  -3   4   4     1270.89     1399.79     26.90 o 
  -2   4   4      304.64      351.80     12.66 o 
  -1   4   4      165.78      187.29     10.30 o 
   0   4   4      250.03      239.61     10.94 o 
   1   4   4      167.99      166.15     10.37 o 
   2   4   4     4112.22     4095.29     59.21 o 
   3   4   4      953.28      998.27     22.31 o 
   4   4   4     1535.91     1543.85     29.02 o 
   5   4   4       20.29       15.79      9.66 o 
   6   4   4        0.20      -13.71      9.14 o 
   7   4   4       72.19       92.12     13.06 o 
   8   4   4      386.32      352.87     22.13 o 
   9   4   4      363.94      388.77     20.97 o 
  10   4   4      297.32      251.51     19.79 o 
  11   4   4      506.52      424.96     26.69 o 
  12   4   4       54.10       71.82     20.01 o 
  13   4   4      477.18      442.33     29.55 o 
  14   4   4       13.76      -21.69     19.52 o 
  15   4   4       28.75       12.78     22.06 o 
  16   4   4       48.92       54.12     25.20 o 
 -19   5   4      230.82      249.56     30.82 o 
 -18   5   4      835.06      877.76     50.05 o 
 -17   5   4     1127.43     1148.26     47.45 o 
 -16   5   4      316.87      356.06     29.72 o 
 -15   5   4      105.16       97.30     23.04 o 
 -14   5   4     3171.58     3110.37     61.31 o 
 -13   5   4     5203.92     5091.51     83.01 o 
 -12   5   4     1716.56     1762.84     41.81 o 
 -11   5   4        8.92        8.07     13.27 o 
 -10   5   4     2352.71     2396.50     47.14 o 
  -9   5   4     3996.90     3956.58     56.01 o 
  -8   5   4     4047.65     3945.49     55.34 o 
  -7   5   4       56.80       77.85     10.15 o 
  -6   5   4     5361.10     5366.40     68.98 o 
  -5   5   4    14727.11    14351.79    299.69 o 
  -4   5   4    13667.77    13431.58    168.72 o 
  -3   5   4      345.43      312.00     13.05 o 
  -2   5   4      920.14      942.48     21.39 o 
  -1   5   4    10726.58    11094.11    129.00 o 
   0   5   4    14739.57    15457.69    175.80 o 
   1   5   4     5114.12     4930.37     63.73 o 
   2   5   4      806.08      824.56     20.72 o 
   3   5   4     1380.05     1221.42     47.09 o 
   4   5   4     1317.66     1160.42     30.42 o 
   5   5   4      894.62      870.23     23.55 o 
   6   5   4      250.95      248.86     15.31 o 
   7   5   4      609.69      623.32     22.48 o 
   8   5   4     2324.10     2173.91     42.61 o 
   9   5   4     2514.89     2453.19     47.22 o 
  10   5   4      428.25      369.24     25.48 o 
  11   5   4       37.83       20.09     23.77 o 
  12   5   4       47.12       51.55     20.43 o 
  13   5   4      591.52      552.07     31.72 o 
  14   5   4      191.24      252.94     26.76 o 
  15   5   4        7.89       -9.17     16.79 o 
 -19   6   4      410.07      449.22     94.47 o 
 -18   6   4       13.56       57.18     25.94 o 
 -17   6   4      180.87      160.33     27.52 o 
 -16   6   4      131.94      111.18     24.95 o 
 -15   6   4       32.68       13.27     17.45 o 
 -14   6   4      147.43      178.06     20.20 o 
 -13   6   4       19.39      -21.84     15.98 o 
 -12   6   4      317.38      286.07     21.18 o 
 -11   6   4     1620.92     1576.44     38.76 o 
 -10   6   4      343.40      407.11     17.97 o 
  -9   6   4      147.46      160.28     13.58 o 
  -8   6   4     2879.21     2914.20     45.56 o 
  -7   6   4     2675.56     2629.03     41.76 o 
  -6   6   4     2151.13     2178.07     36.14 o 
  -5   6   4     2870.59     2843.65     51.94 o 
  -4   6   4      265.52      276.17     13.22 o 
  -3   6   4     2540.25     2463.16     38.24 o 
  -2   6   4     2951.50     2751.87     41.26 o 
  -1   6   4      794.80      813.15     20.68 o 
   0   6   4      419.11      401.06     15.17 o 
   1   6   4      205.74      192.81     12.02 o 
   2   6   4      974.68     1021.57     23.58 o 
   3   6   4     2600.77     2507.66     40.01 o 
   4   6   4     1783.90     1675.54     31.76 o 
   5   6   4       18.69       11.65      9.55 o 
   6   6   4     1152.21     1118.68     29.73 o 
   7   6   4      667.03      690.19     26.38 o 
   8   6   4        7.39      -19.61     13.07 o 
   9   6   4      385.12      356.82     24.83 o 
  10   6   4      284.85      296.50     24.44 o 
  11   6   4        1.82       -1.95     18.67 o 
  12   6   4       73.82       88.65     21.86 o 
  13   6   4       33.71       36.10     21.58 o 
  14   6   4      182.14      222.14     26.19 o 
  15   6   4      572.07      613.56     46.96 o 
 -18   7   4      186.05      143.33     36.28 o 
 -17   7   4      265.47      255.72     35.23 o 
 -16   7   4       61.31       74.56     28.09 o 
 -15   7   4       20.12       12.53     17.75 o 
 -14   7   4      822.33      893.52     33.95 o 
 -13   7   4     1728.66     1713.67     43.69 o 
 -12   7   4       84.74      101.30     18.21 o 
 -11   7   4      351.88      382.04     22.66 o 
 -10   7   4     1419.09     1465.62     38.06 o 
  -9   7   4     2462.98     2401.41     42.35 o 
  -8   7   4     2097.32     1972.19     36.78 o 
  -7   7   4      539.43      532.80     21.35 o 
  -6   7   4     1562.70     1514.18     30.27 o 
  -5   7   4     4455.56     4474.07     67.21 o 
  -4   7   4     3276.71     3262.91     48.01 o 
  -3   7   4      345.11      336.21     15.02 o 
  -2   7   4       38.67       26.39      9.97 o 
  -1   7   4      623.52      570.96     18.91 o 
   0   7   4     1766.04     1659.76     30.78 o 
   1   7   4      473.89      398.01     16.33 o 
   2   7   4      281.17      304.17     16.61 o 
   3   7   4     2117.37     2146.85     37.31 o 
   4   7   4     1616.79     1627.96     32.37 o 
   5   7   4      299.00      352.92     17.13 o 
   6   7   4      217.10      233.55     16.30 o 
   7   7   4       67.91       28.50     11.05 o 
   8   7   4      135.31      118.14     16.80 o 
   9   7   4      461.67      477.90     26.99 o 
  10   7   4       23.23       10.98     19.80 o 
  11   7   4       28.15       13.59     22.23 o 
  12   7   4      128.93      122.69     31.93 o 
  13   7   4      110.10       73.14     31.52 o 
  14   7   4       42.36       58.13     34.28 o 
  15   7   4       11.42      -34.18     29.86 o 
 -18   8   4        3.96       16.77     30.26 o 
 -17   8   4      319.11      294.41     41.31 o 
 -16   8   4      524.82      564.92     45.99 o 
 -15   8   4      425.04      481.52     32.06 o 
 -14   8   4      252.92      319.50     27.84 o 
 -13   8   4       97.85       70.07     21.60 o 
 -12   8   4     1221.74     1216.50     43.05 o 
 -11   8   4     4130.55     4141.89     82.02 o 
 -10   8   4     6303.12     6310.31    109.02 o 
  -9   8   4      311.78      314.89     18.18 o 
  -8   8   4     1671.79     1795.39     39.12 o 
  -7   8   4     1194.83     1150.39     28.28 o 
  -6   8   4     2174.16     2165.01     38.62 o 
  -5   8   4     2985.85     2843.43     49.25 o 
  -4   8   4      104.95       85.92     12.08 o 
  -3   8   4     4327.11     4213.60     59.36 o 
  -2   8   4     6036.41     5708.68     75.08 o 
  -1   8   4     1141.58     1130.43     26.01 o 
   0   8   4      990.02      989.31     24.95 o 
   1   8   4     3163.88     3177.59     48.65 o 
   2   8   4     2914.12     2825.33     45.42 o 
   3   8   4     4004.63     3871.35     57.08 o 
   4   8   4     2131.25     2139.41     39.34 o 
   5   8   4      920.22      919.19     26.94 o 
   6   8   4     3996.18     3955.38     67.88 o 
   7   8   4     2831.70     2873.07     66.25 o 
   8   8   4      168.22      160.07     23.66 o 
   9   8   4      314.43      257.50     38.99 o 
  10   8   4      393.54      419.45     32.04 o 
  11   8   4      167.09      185.81     27.57 o 
  12   8   4      406.07      457.62     37.45 o 
  13   8   4       86.62      110.06     31.06 o 
  14   8   4      136.99      127.06     30.81 o 
 -17   9   4        9.36      -41.10     27.40 o 
 -16   9   4        0.01      -23.43     37.20 o 
 -15   9   4       42.18       18.07     21.87 o 
 -14   9   4        7.56       34.70     21.80 o 
 -13   9   4        2.34      -30.16     20.10 o 
 -12   9   4       96.13       66.56     21.97 o 
 -11   9   4       31.73        4.53     28.44 o 
 -10   9   4      137.60       63.74     17.03 o 
  -9   9   4        0.45       -6.70     15.65 o 
  -8   9   4      118.69      141.79     18.71 o 
  -7   9   4       59.40       40.57     22.42 o 
  -6   9   4       21.35       -1.71     13.83 o 
  -5   9   4      195.97      176.68     17.07 o 
  -4   9   4       64.36       44.23     14.19 o 
  -3   9   4       33.22       51.52     13.75 o 
  -2   9   4      278.97      283.42     15.56 o 
  -1   9   4       22.09       29.53     13.63 o 
   0   9   4       34.43       39.49     13.49 o 
   1   9   4       49.95        4.86     13.69 o 
   2   9   4        4.58      -18.54     12.89 o 
   3   9   4      309.76      339.47     20.58 o 
   4   9   4      275.09      280.77     20.90 o 
   5   9   4      326.59      306.32     21.45 o 
   6   9   4       10.28      -13.69     15.89 o 
   7   9   4        8.84      -15.06     16.42 o 
   8   9   4       53.39       54.34     22.21 o 
   9   9   4       28.67       36.98     22.46 o 
  10   9   4       13.66       -4.01     27.06 o 
  11   9   4        0.26      -33.61     22.40 o 
  12   9   4       22.92      -24.17     27.75 o 
  13   9   4        1.91       -7.57     26.20 o 
 -16  10   4      233.33      231.46     29.77 o 
 -15  10   4      187.95      207.55     29.15 o 
 -14  10   4      256.12      300.89     32.60 o 
 -13  10   4      197.40      202.43     26.53 o 
 -12  10   4      198.39      215.73     26.22 o 
 -11  10   4     1596.65     1780.63     61.77 o 
 -10  10   4     1014.63     1082.33     54.17 o 
  -9  10   4       19.68       -9.57     19.11 o 
  -8  10   4      607.54      628.10     28.22 o 
  -7  10   4     1979.66     1979.93     46.38 o 
  -6  10   4     1042.57     1051.24     34.55 o 
  -5  10   4      988.26      958.85     56.68 o 
  -4  10   4       27.29      -10.79     14.16 o 
  -3  10   4     2795.01     2903.02     63.90 o 
  -2  10   4     5685.32     5661.34     99.90 o 
  -1  10   4     1280.27     1317.02     42.06 o 
   0  10   4      230.09      263.03     23.41 o 
   1  10   4     1203.50     1258.22     41.48 o 
   2  10   4     1367.17     1328.13     36.56 o 
   3  10   4     2120.96     2065.79     45.77 o 
   4  10   4      230.82      197.22     20.32 o 
   5  10   4      137.67      144.56     19.80 o 
   6  10   4     2992.87     3106.51     61.13 o 
   7  10   4     1528.45     1544.74     49.02 o 
   8  10   4       38.60        7.68     22.55 o 
   9  10   4      382.33      360.86     31.76 o 
  10  10   4      351.30      359.18     33.25 o 
  11  10   4      290.87      301.16     32.72 o 
  12  10   4      217.14      274.49     39.00 o 
  13  10   4       38.84       13.78     27.65 o 
 -15  11   4        8.99      -28.57     26.50 o 
 -14  11   4      119.85      107.72     26.51 o 
 -13  11   4      518.26      593.94     41.81 o 
 -12  11   4      205.46      225.74     30.33 o 
 -11  11   4        8.85       20.10     21.04 o 
 -10  11   4      108.45      136.81     29.78 o 
  -9  11   4      646.96      685.00     52.57 o 
  -8  11   4      743.98      695.64     34.97 o 
  -7  11   4       12.89      -28.72     19.15 o 
  -6  11   4       42.89       -5.65     20.33 o 
  -5  11   4      933.41      932.03     39.92 o 
  -4  11   4     1230.60     1226.49     52.00 o 
  -3  11   4      224.50      229.87     24.90 o 
  -2  11   4       53.68       33.60     20.49 o 
  -1  11   4      457.91      524.84     31.00 o 
   0  11   4     1069.41     1071.18     40.63 o 
   1  11   4      522.06      467.89     29.25 o 
   2  11   4        1.69      -15.64     18.84 o 
   3  11   4      352.70      377.52     27.89 o 
   4  11   4      914.59      947.32     41.70 o 
   5  11   4      948.58     1000.97     44.89 o 
   6  11   4      208.14      199.80     31.17 o 
   7  11   4      159.19      158.25     26.09 o 
   8  11   4      823.00      893.67     42.08 o 
   9  11   4      504.89      523.54     35.64 o 
  10  11   4       71.12       30.40     25.94 o 
  11  11   4       11.24        8.29     27.28 o 
  12  11   4        7.59        9.78     28.55 o 
 -14  12   4      147.83      102.91     31.10 o 
 -13  12   4      224.57      201.20     32.75 o 
 -12  12   4       19.87      -23.82     26.88 o 
 -11  12   4      285.72      241.22     35.83 o 
 -10  12   4      162.13      163.91     30.63 o 
  -9  12   4        3.55       -9.11     24.37 o 
  -8  12   4       45.46       -5.03     26.43 o 
  -7  12   4      235.91      241.49     28.16 o 
  -6  12   4      127.53      100.39     24.62 o 
  -5  12   4      126.53      113.24     23.55 o 
  -4  12   4       58.62        2.78     18.62 o 
  -3  12   4      533.52      530.93     42.56 o 
  -2  12   4      928.70      878.90     41.78 o 
  -1  12   4       93.27       42.32     26.12 o 
   0  12   4       33.36       23.93     21.63 o 
   1  12   4      194.62      152.54     24.37 o 
   2  12   4      440.57      473.17     31.44 o 
   3  12   4      202.79      191.48     27.89 o 
   4  12   4      101.74      111.38     23.30 o 
   5  12   4       11.64        5.57     21.32 o 
   6  12   4      387.97      437.38     40.01 o 
   7  12   4      470.39      482.44     49.79 o 
   8  12   4        7.70       -6.79     26.73 o 
   9  12   4      101.86      175.94     34.34 o 
  10  12   4        9.35       -8.40     30.64 o 
  11  12   4        5.07        9.07     32.63 o 
 -13  13   4      494.07      570.90     45.34 o 
 -12  13   4      495.30      594.94     53.28 o 
 -11  13   4       38.66       38.70     28.31 o 
 -10  13   4      360.82      325.95     36.55 o 
  -9  13   4     1112.16     1196.53     61.14 o 
  -8  13   4      519.22      526.23     41.41 o 
  -7  13   4        3.58      -32.59     21.73 o 
  -6  13   4      421.99      405.11     32.02 o 
  -5  13   4     1176.21     1333.20     48.97 o 
  -4  13   4     1683.74     1674.64     78.55 o 
  -3  13   4     1053.34     1089.51     53.95 o 
  -2  13   4       23.85       34.26     23.76 o 
  -1  13   4      947.83     1023.78     48.55 o 
   0  13   4     1028.12     1067.77     45.24 o 
   1  13   4      628.92      643.44     36.30 o 
   2  13   4      158.77      117.37     24.82 o 
   3  13   4       15.92        6.19     22.07 o 
   4  13   4      445.42      460.90     32.85 o 
   5  13   4      564.94      680.53     45.94 o 
   6  13   4       39.04        8.19     28.83 o 
   7  13   4      184.75      217.61     40.78 o 
   8  13   4      507.59      597.62     47.15 o 
   9  13   4      189.25      238.11     38.62 o 
 -11  14   4        7.62       -3.34     30.93 o 
 -10  14   4       11.94       18.46     30.02 o 
  -9  14   4       28.79        4.41     29.54 o 
  -8  14   4        9.72        3.30     30.88 o 
  -7  14   4      256.98      251.83     31.45 o 
  -6  14   4      207.94      191.70     32.36 o 
  -5  14   4        0.07      -34.02     22.86 o 
  -4  14   4       80.11       65.26     25.38 o 
  -3  14   4       19.27       13.09     17.63 o 
  -2  14   4        1.15        3.54     23.84 o 
  -1  14   4       23.90        2.60     23.61 o 
   0  14   4      180.13       99.10     26.38 o 
   1  14   4       21.04       29.68     24.91 o 
   2  14   4      235.62      274.17     32.74 o 
   3  14   4       43.09       30.13     24.05 o 
   4  14   4        1.90      -23.08     40.18 o 
   5  14   4        4.87      -17.45     28.73 o 
   6  14   4       78.20       36.99     31.85 o 
   7  14   4       17.50       53.81     34.00 o 
   8  14   4       11.09       -1.91     40.56 o 
  -9  15   4      547.85      582.12     45.98 o 
  -8  15   4      339.03      364.20     44.13 o 
  -7  15   4       13.59      -29.08     28.62 o 
  -6  15   4       63.12       42.28     27.19 o 
  -5  15   4      183.50      224.02     43.74 o 
  -4  15   4      355.75      378.59     33.80 o 
  -3  15   4      143.42       88.82     41.22 o 
  -2  15   4       33.84       27.92     26.03 o 
  -1  15   4      333.71      352.60     33.99 o 
   0  15   4      242.65      288.58     50.95 o 
   1  15   4       44.38       27.07     26.09 o 
   2  15   4        0.56      -35.11     23.41 o 
   3  15   4       93.19      104.90     34.84 o 
   4  15   4      329.10      310.24     40.88 o 
   5  15   4      282.42      317.93     41.43 o 
   6  15   4       20.04       -8.44     51.67 o 
  -7  16   4      282.07      309.69     41.86 o 
  -6  16   4      411.12      463.60     44.95 o 
  -5  16   4       30.64      -29.38     27.13 o 
  -4  16   4       90.13      103.26     30.71 o 
  -3  16   4       50.63       38.63     24.25 o 
  -2  16   4       25.34       26.96     26.38 o 
  -1  16   4       45.56       24.81     28.32 o 
   0  16   4        0.69      -27.47     26.13 o 
   1  16   4      336.25      388.81     36.92 o 
   2  16   4      634.89      692.59     52.18 o 
   3  16   4      200.17      195.82     41.37 o 
 -20   1   5      542.95      510.90     36.84 o 
 -19   1   5      192.63      201.80     28.30 o 
 -18   1   5        9.53        0.87     20.56 o 
 -17   1   5      224.75      161.90     25.05 o 
 -16   1   5      864.06      875.36     38.68 o 
 -15   1   5     1272.33     1218.92     43.05 o 
 -14   1   5      214.07      234.31     24.12 o 
 -13   1   5     3490.75     3368.03     81.42 o 
 -12   1   5     7273.75     7357.00    121.28 o 
 -11   1   5     3735.58     3795.38     62.27 o 
 -10   1   5      304.19      295.38     18.93 o 
  -9   1   5     1275.26     1374.55     36.80 o 
  -8   1   5     7172.16     7305.73     98.92 o 
  -7   1   5    20719.61    20708.56    254.94 o 
  -6   1   5    16505.88    16958.51    209.98 o 
  -5   1   5        4.40       14.61      8.28 o 
  -4   1   5    11754.31    12226.58    138.74 o 
  -3   1   5     9417.82     9038.94    104.61 o 
  -2   1   5     2351.79     2556.04     35.10 o 
  -1   1   5     6320.97     6520.10     87.84 o 
   0   1   5      218.42      260.75     13.16 o 
   1   1   5    20658.05    21396.05    262.08 o 
   2   1   5    26318.45    27535.78    334.87 o 
   3   1   5     2111.49     1954.31     31.24 o 
   4   1   5     1807.53     1741.56     30.28 o 
   5   1   5     2821.79     2701.23     45.61 o 
   6   1   5     1994.55     1988.37     35.85 o 
   7   1   5     1282.89     1258.32     29.24 o 
   8   1   5      446.23      459.37     20.57 o 
   9   1   5      325.89      312.54     19.46 o 
  10   1   5     1839.98     1736.72     72.44 o 
  11   1   5     1189.73     1265.66     45.91 o 
  12   1   5      178.39      171.38     26.55 o 
  13   1   5      532.21      565.51     36.09 o 
  14   1   5      461.15      534.45     45.26 o 
  15   1   5       81.42       92.45     28.26 o 
 -20   2   5       51.18       20.64     27.70 o 
 -19   2   5      406.27      423.38     34.26 o 
 -18   2   5      442.52      503.19     34.92 o 
 -17   2   5      486.27      539.38     34.16 o 
 -16   2   5       28.69       21.98     20.78 o 
 -15   2   5      493.21      507.42     36.58 o 
 -14   2   5     2868.28     2864.13     66.13 o 
 -13   2   5     2092.34     2116.09     54.47 o 
 -12   2   5     1125.12     1103.05     30.89 o 
 -11   2   5      145.01      153.03     14.09 o 
 -10   2   5     1906.41     1877.92     36.90 o 
  -9   2   5     3231.36     3155.18     51.60 o 
  -8   2   5       42.86       20.29      9.67 o 
  -7   2   5      142.92      118.95     14.40 o 
  -6   2   5     3710.17     3588.24     54.10 o 
  -5   2   5     6947.93     7034.24     84.06 o 
  -4   2   5     3281.43     3312.38     45.63 o 
  -3   2   5      338.61      332.12     12.23 o 
  -2   2   5       97.32      136.85      8.81 o 
  -1   2   5     5569.58     5679.55     69.43 o 
   0   2   5     5423.31     5311.61     74.00 o 
   1   2   5      798.38      684.77     21.14 o 
   2   2   5     2447.43     2639.97     44.45 o 
   3   2   5     2173.79     2133.09     33.40 o 
   4   2   5     5072.74     5243.39     68.45 o 
   5   2   5      518.33      518.15     17.41 o 
   6   2   5       77.91       78.84     11.20 o 
   7   2   5      893.68      880.64     25.22 o 
   8   2   5     1489.71     1523.99     33.96 o 
   9   2   5     3136.06     2934.01     59.87 o 
  10   2   5      148.82      134.76     20.57 o 
  11   2   5       50.70       42.54     18.71 o 
  12   2   5      228.22      265.57     28.96 o 
  13   2   5       42.59       71.37     25.12 o 
  14   2   5       17.97       26.14     23.75 o 
  15   2   5       10.10        3.95     25.57 o 
 -20   3   5       88.47      110.66     34.37 o 
 -19   3   5       42.64      -14.44     23.13 o 
 -18   3   5        0.18        1.70     21.41 o 
 -17   3   5       12.91      -14.87     21.43 o 
 -16   3   5     1252.19     1238.87     53.52 o 
 -15   3   5     1445.04     1438.29     46.86 o 
 -14   3   5      233.51      255.58     25.03 o 
 -13   3   5      520.30      543.60     29.66 o 
 -12   3   5      720.68      762.76     26.53 o 
 -11   3   5      408.91      355.02     35.05 o 
 -10   3   5        1.17       -4.48      8.23 o 
  -9   3   5        0.52       11.32      7.61 o 
  -8   3   5      118.80      112.45     15.54 o 
  -7   3   5     3748.48     3261.87    139.50 o 
  -6   3   5     1405.10     1279.19     33.95 o 
  -5   3   5     1449.85     1457.39     41.17 o 
  -4   3   5     5140.55     5397.18     72.91 o 
  -3   3   5     1554.18     1402.28     26.68 o 
  -2   3   5      118.04      143.69      9.76 o 
  -1   3   5     2066.46     2176.54     36.03 o 
   0   3   5       25.40       14.99      7.61 o 
   1   3   5     4590.79     4485.43     66.04 o 
   2   3   5     8100.82     8521.69    102.17 o 
   3   3   5      771.28      749.02     23.94 o 
   4   3   5     1458.15     1487.01     28.48 o 
   5   3   5     1687.39     1673.83     31.62 o 
   6   3   5      484.33      466.84     18.27 o 
   7   3   5        0.71        2.41     11.26 o 
   8   3   5      711.96      714.59     29.24 o 
   9   3   5      153.49      143.80     20.36 o 
  10   3   5      836.18      828.73     33.61 o 
  11   3   5      619.73      661.31     31.33 o 
  12   3   5      170.10      140.03     26.72 o 
  13   3   5      405.79      392.69     34.32 o 
  14   3   5       56.25       42.27     25.25 o 
  15   3   5       29.39       52.94     27.93 o 
 -19   4   5      662.34      713.66     41.16 o 
 -18   4   5     1494.83     1467.22    126.53 o 
 -17   4   5      964.20      910.76     49.14 o 
 -16   4   5        4.04      -20.60     18.72 o 
 -15   4   5      544.01      523.39     37.32 o 
 -14   4   5     2902.35     2729.06    107.53 o 
 -13   4   5     4753.60     4709.97     77.21 o 
 -12   4   5     1033.73     1067.12     45.72 o 
 -11   4   5      379.31      397.74     19.90 o 
 -10   4   5     4146.37     4056.91     64.88 o 
  -9   4   5     4800.85     4843.48     73.13 o 
  -8   4   5     1818.49     1771.99     30.28 o 
  -7   4   5      174.22      203.18     16.47 o 
  -6   4   5     2990.71     2795.68     40.94 o 
  -5   4   5     7182.29     6849.54     83.79 o 
  -4   4   5     6313.17     6502.14     79.94 o 
  -3   4   5       58.16       57.75      9.19 o 
  -2   4   5     3092.84     3166.89     48.63 o 
  -1   4   5     6670.56     6895.67     84.29 o 
   0   4   5    11385.14    11426.96    144.95 o 
   1   4   5     4293.91     4493.16     71.21 o 
   2   4   5      260.70      264.61     12.60 o 
   3   4   5     5165.10     5034.65     66.38 o 
   4   4   5     2167.60     2060.46     35.50 o 
   5   4   5      748.05      777.44     22.69 o 
   6   4   5       15.43        0.36     13.04 o 
   7   4   5     2402.67     2271.50     48.32 o 
   8   4   5     3736.57     3815.35     68.51 o 
   9   4   5     1057.88     1073.22     37.08 o 
  10   4   5        5.69       -9.84     17.38 o 
  11   4   5      388.05      370.99     26.80 o 
  12   4   5     1608.68     1534.04     46.87 o 
  13   4   5     1189.08     1223.34     49.80 o 
  14   4   5       60.42      107.26     27.29 o 
  15   4   5       15.88       -0.17     26.40 o 
 -19   5   5      264.65      312.89     38.32 o 
 -18   5   5        1.19      -12.91     23.31 o 
 -17   5   5      198.53      205.02     27.34 o 
 -16   5   5       88.63       44.79     22.48 o 
 -15   5   5       36.41       18.64     20.08 o 
 -14   5   5      239.01      170.17     33.45 o 
 -13   5   5      421.87      474.52     24.51 o 
 -12   5   5       87.03       79.42     19.96 o 
 -11   5   5      815.46      858.19     28.84 o 
 -10   5   5       58.75       56.74     13.49 o 
  -9   5   5       18.51       15.05     12.15 o 
  -8   5   5      163.30      134.11     11.64 o 
  -7   5   5       92.71       56.79     12.72 o 
  -6   5   5      101.51      136.24     15.18 o 
  -5   5   5        8.35        1.03      8.47 o 
  -4   5   5       13.58       23.60      8.82 o 
  -3   5   5     1308.59     1331.58     28.56 o 
  -2   5   5      653.35      633.21     19.18 o 
  -1   5   5        5.11       -5.73      8.52 o 
   0   5   5      868.80      871.41     21.44 o 
   1   5   5     1022.63     1101.73     23.80 o 
   2   5   5       33.94       32.72      9.22 o 
   3   5   5        8.17       -3.90      9.30 o 
   4   5   5      765.13      789.72     22.06 o 
   5   5   5      126.53      122.98     12.48 o 
   6   5   5      351.77      339.18     17.35 o 
   7   5   5      417.73      425.99     24.48 o 
   8   5   5       67.45       86.95     19.26 o 
   9   5   5      170.40      201.49     22.45 o 
  10   5   5       18.66        3.40     18.22 o 
  11   5   5      274.66      227.91     30.70 o 
  12   5   5       80.96       46.90     22.96 o 
  13   5   5       11.89       24.54     25.02 o 
  14   5   5       62.73       81.52     28.22 o 
  15   5   5      190.19      163.44     31.66 o 
 -19   6   5      329.52      340.02     34.35 o 
 -18   6   5      558.74      627.60     47.65 o 
 -17   6   5      317.66      391.29     32.39 o 
 -16   6   5        3.95      -21.45     19.78 o 
 -15   6   5      444.82      437.95     30.71 o 
 -14   6   5     1975.53     1991.15     47.44 o 
 -13   6   5     2107.87     2173.69     61.97 o 
 -12   6   5      268.43      281.67     20.90 o 
 -11   6   5      554.93      531.11     23.78 o 
 -10   6   5     3113.37     3135.40     55.96 o 
  -9   6   5     2214.01     2260.15     44.96 o 
  -8   6   5     1081.92     1119.16     26.62 o 
  -7   6   5        1.28       -3.94      7.62 o 
  -6   6   5     3224.19     3200.84     47.61 o 
  -5   6   5     6790.35     6606.93    131.31 o 
  -4   6   5     3533.16     3497.09     81.98 o 
  -3   6   5      120.27      152.97     11.99 o 
  -2   6   5      336.98      325.59     14.64 o 
  -1   6   5     3815.66     3926.53     54.89 o 
   0   6   5     7652.28     7777.74     96.18 o 
   1   6   5     2654.72     2741.04     42.71 o 
   2   6   5      431.73      405.98     17.05 o 
   3   6   5     3177.43     3163.05     48.17 o 
   4   6   5     2405.80     2285.16     43.09 o 
   5   6   5      933.12      944.10     27.44 o 
   6   6   5       14.68       18.03     17.32 o 
   7   6   5      950.13      867.88     32.76 o 
   8   6   5     1432.78     1421.96     41.56 o 
   9   6   5     1676.84     1675.33     46.38 o 
  10   6   5      115.92       79.22     20.86 o 
  11   6   5      101.49      114.91     30.93 o 
  12   6   5      386.55      449.50     30.47 o 
  13   6   5      192.42      257.46     28.21 o 
  14   6   5       10.38        9.70     26.58 o 
 -18   7   5        0.11        3.34     50.04 o 
 -17   7   5      544.97      599.26     44.94 o 
 -16   7   5      333.42      386.78     42.14 o 
 -15   7   5       92.89       67.09     22.27 o 
 -14   7   5       16.92       -1.44     16.67 o 
 -13   7   5       19.53      -23.40     15.60 o 
 -12   7   5     1227.64     1203.53     35.72 o 
 -11   7   5     2853.77     2951.49     56.20 o 
 -10   7   5      400.27      397.49     22.58 o 
  -9   7   5     2583.58     2578.62     49.61 o 
  -8   7   5     5613.41     5464.55     74.32 o 
  -7   7   5     4255.01     4350.46     67.32 o 
  -6   7   5     3969.38     3798.43     60.01 o 
  -5   7   5      973.26     1000.56     25.33 o 
  -4   7   5     1330.71     1340.16     28.87 o 
  -3   7   5     4855.06     4861.03     65.98 o 
  -2   7   5     5491.41     5407.73     71.86 o 
  -1   7   5      862.37      907.16     24.35 o 
   0   7   5     2728.22     2633.69     42.48 o 
   1   7   5     3852.55     3689.62     54.26 o 
   2   7   5      617.65      623.50     21.12 o 
   3   7   5      407.45      398.29     17.77 o 
   4   7   5      180.48      172.94     14.77 o 
   5   7   5      620.98      660.13     23.20 o 
   6   7   5     2236.06     2205.26     53.82 o 
   7   7   5     1332.36     1384.97     40.23 o 
   8   7   5        1.37      -19.30     16.69 o 
   9   7   5      634.93      683.76     35.30 o 
  10   7   5      282.51      256.77     28.01 o 
  11   7   5        2.21       -5.90     26.47 o 
  12   7   5       66.86       72.39     30.74 o 
  13   7   5        0.61       -8.84     29.36 o 
  14   7   5      126.13      211.75     47.08 o 
 -18   8   5        9.10       23.53     31.90 o 
 -17   8   5       46.51       23.02     29.35 o 
 -16   8   5       43.34       40.88     27.44 o 
 -15   8   5       53.51       29.78     26.81 o 
 -14   8   5      163.13      193.35     40.06 o 
 -13   8   5       95.27       91.52     22.67 o 
 -12   8   5        0.02        0.23     18.80 o 
 -11   8   5        1.84       -4.27     18.68 o 
 -10   8   5      398.89      427.94     23.54 o 
  -9   8   5        5.02      -22.07     14.71 o 
  -8   8   5      172.38      193.53     21.04 o 
  -7   8   5      114.88      115.35     14.45 o 
  -6   8   5      321.97      355.47     17.59 o 
  -5   8   5      905.60      965.24     26.05 o 
  -4   8   5        7.47        4.04     11.29 o 
  -3   8   5       19.50       12.07     11.31 o 
  -2   8   5      210.57      202.64     14.63 o 
  -1   8   5        2.78       -9.08     10.81 o 
   0   8   5      486.99      472.97     19.18 o 
   1   8   5        8.36        3.91     11.42 o 
   2   8   5       73.42       57.13     12.86 o 
   3   8   5      759.25      756.35     25.11 o 
   4   8   5      303.22      311.61     17.60 o 
   5   8   5       90.31       56.91     16.74 o 
   6   8   5       22.06       14.96     19.96 o 
   7   8   5        0.69       -2.22     20.27 o 
   8   8   5       14.26        2.83     17.66 o 
   9   8   5       23.31       15.58     27.30 o 
  10   8   5        1.25      -32.51     21.67 o 
  11   8   5      143.17      115.97     35.18 o 
  12   8   5      108.85       86.18     27.38 o 
  13   8   5       19.60       21.82     27.35 o 
 -17   9   5      514.54      579.44     48.33 o 
 -16   9   5      631.29      684.95     47.12 o 
 -15   9   5      131.31      115.13     24.94 o 
 -14   9   5       18.93        9.04     20.93 o 
 -13   9   5      243.38      228.72     26.20 o 
 -12   9   5     1757.70     1758.76     51.66 o 
 -11   9   5     3911.38     3960.72    109.33 o 
 -10   9   5     2299.39     2161.94     55.68 o 
  -9   9   5      310.75      344.21     26.98 o 
  -8   9   5     3452.82     3465.67     69.36 o 
  -7   9   5     1651.31     1705.05     45.41 o 
  -6   9   5      510.86      480.78     22.87 o 
  -5   9   5      728.93      662.00     26.48 o 
  -4   9   5      332.34      337.46     20.14 o 
  -3   9   5     6882.01     6595.45     87.02 o 
  -2   9   5     3259.43     3258.75     51.56 o 
  -1   9   5      172.34      193.00     17.87 o 
   0   9   5     2910.32     2871.79     53.13 o 
   1   9   5     3463.33     3495.94     60.91 o 
   2   9   5     1604.44     1680.31     40.39 o 
   3   9   5      837.20      804.61     30.11 o 
   4   9   5        1.65      -22.15     14.77 o 
   5   9   5      865.29      894.28     37.84 o 
   6   9   5     2589.86     2497.34     61.73 o 
   7   9   5      832.64      913.28     41.24 o 
   8   9   5       45.65       25.58     27.14 o 
   9   9   5      585.23      549.47     44.04 o 
  10   9   5      310.92      311.53     37.12 o 
  11   9   5      160.22      145.18     29.67 o 
  12   9   5       50.68       72.09     29.13 o 
 -16  10   5       18.44       27.03     36.25 o 
 -15  10   5       61.36       16.27     23.29 o 
 -14  10   5      288.47      298.87     29.63 o 
 -13  10   5      537.39      519.63     33.39 o 
 -12  10   5      332.47      310.62     28.34 o 
 -11  10   5        8.71       -8.49     19.47 o 
 -10  10   5      287.49      285.80     30.38 o 
  -9  10   5      167.87      147.81     23.77 o 
  -8  10   5        0.46      -26.49     17.66 o 
  -7  10   5      244.16      187.39     21.37 o 
  -6  10   5      192.65      160.03     30.41 o 
  -5  10   5     1602.52     1546.59     45.56 o 
  -4  10   5       17.85       19.33     18.88 o 
  -3  10   5       72.91       72.67     19.89 o 
  -2  10   5       21.10      -17.42     16.97 o 
  -1  10   5      362.48      357.82     25.86 o 
   0  10   5      839.66      827.36     35.71 o 
   1  10   5      219.91      217.33     23.25 o 
   2  10   5      676.86      650.02     28.30 o 
   3  10   5       78.79       86.53     18.02 o 
   4  10   5      585.29      525.90     30.26 o 
   5  10   5      211.17      230.19     25.99 o 
   6  10   5       38.75       18.51     21.65 o 
   7  10   5       35.07       44.71     22.83 o 
   8  10   5      444.36      504.30     34.80 o 
   9  10   5      189.56      206.19     29.04 o 
  10  10   5        7.11      -22.79     24.38 o 
  11  10   5        0.12        2.23     24.28 o 
  12  10   5       25.46       24.93     27.26 o 
 -15  11   5      177.35      185.50     28.91 o 
 -14  11   5       77.13       73.39     25.50 o 
 -13  11   5       16.91       37.36     22.34 o 
 -12  11   5      276.93      300.89     29.30 o 
 -11  11   5     1028.22     1039.54    105.32 o 
 -10  11   5       22.95       21.16     24.25 o 
  -9  11   5      481.39      458.00     35.47 o 
  -8  11   5      568.97      560.54     38.69 o 
  -7  11   5     1117.65     1147.77     49.91 o 
  -6  11   5      567.29      504.84     46.24 o 
  -5  11   5        7.15      -17.54     19.06 o 
  -4  11   5      725.41      726.73     35.18 o 
  -3  11   5     1246.36     1295.80     44.55 o 
  -2  11   5     1518.44     1553.30     48.00 o 
  -1  11   5      163.64      106.45     22.17 o 
   0  11   5      987.52      984.75     38.96 o 
   1  11   5     1164.50     1246.33     43.14 o 
   2  11   5      333.43      344.37     26.75 o 
   3  11   5       36.17       -8.35     20.50 o 
   4  11   5       12.94      -26.55     23.79 o 
   5  11   5      158.31      139.92     30.21 o 
   6  11   5     1224.04     1278.31     65.21 o 
   7  11   5      407.57      435.15     33.46 o 
   8  11   5       25.11       14.61     23.88 o 
   9  11   5      267.24      232.79     30.74 o 
  10  11   5      102.04       36.86     27.06 o 
  11  11   5        8.81      -39.40     26.26 o 
 -14  12   5      305.81      323.38     37.30 o 
 -13  12   5      511.80      511.51     40.23 o 
 -12  12   5      104.69      114.73     48.07 o 
 -11  12   5       95.17       67.30     27.95 o 
 -10  12   5      791.81      832.99     46.61 o 
  -9  12   5     1023.32     1044.15     51.93 o 
  -8  12   5      189.37      163.94     30.09 o 
  -7  12   5      418.78      387.61     30.38 o 
  -6  12   5      759.86      784.43     44.66 o 
  -5  12   5     1634.08     1591.64     70.25 o 
  -4  12   5     1874.23     1886.83     54.96 o 
  -3  12   5      184.27      204.42     26.51 o 
  -2  12   5     1026.67     1059.62     42.91 o 
  -1  12   5     1552.94     1541.72     48.77 o 
   0  12   5     1109.02     1142.82     44.11 o 
   1  12   5      397.14      380.89     29.34 o 
   2  12   5        1.80      -28.75     19.17 o 
   3  12   5      208.63      206.52     31.48 o 
   4  12   5      187.99      203.68     31.86 o 
   5  12   5      183.43      201.18     33.02 o 
   6  12   5       25.31        7.11     28.39 o 
   7  12   5      520.87      517.35     59.66 o 
   8  12   5      723.15      735.14     49.66 o 
   9  12   5      173.09      141.16     35.89 o 
  10  12   5        6.35        2.38     32.56 o 
 -13  13   5        0.01      -29.18     26.44 o 
 -12  13   5       14.34       -7.93     28.09 o 
 -11  13   5      104.67      123.81     32.47 o 
 -10  13   5       37.80       48.84     28.54 o 
  -9  13   5       26.03       64.30     28.66 o 
  -8  13   5       22.52        1.21     26.12 o 
  -7  13   5        0.28      -37.93     25.29 o 
  -6  13   5       83.73       17.12     21.20 o 
  -5  13   5        0.92      -31.57     21.05 o 
  -4  13   5       18.49      -32.15     21.44 o 
  -3  13   5      171.67      140.87     26.42 o 
  -2  13   5      102.09       89.07     24.47 o 
  -1  13   5       33.42       14.90     23.14 o 
   0  13   5       91.68       85.87     24.08 o 
   1  13   5        0.64      -30.90     20.60 o 
   2  13   5       54.46       37.22     28.58 o 
   3  13   5       33.99       21.64     28.15 o 
   4  13   5        0.00      -18.68     27.39 o 
   5  13   5        7.83       24.55     35.31 o 
   6  13   5      193.98      179.66     36.14 o 
   7  13   5       57.87       13.81     32.31 o 
   8  13   5       35.08       20.44     32.53 o 
 -11  14   5       76.73      106.71     33.39 o 
 -10  14   5      705.30      767.69     56.79 o 
  -9  14   5      856.33     1002.75     55.25 o 
  -8  14   5      162.82      212.52     35.42 o 
  -7  14   5       18.55       15.97     29.11 o 
  -6  14   5      342.77      350.55     53.26 o 
  -5  14   5      585.29      684.97     46.17 o 
  -4  14   5      525.22      530.11     35.64 o 
  -3  14   5       15.49      -11.89     23.80 o 
  -2  14   5      633.16      650.03     53.93 o 
  -1  14   5     1213.12     1366.47     58.74 o 
   0  14   5      586.33      580.33     36.58 o 
   1  14   5       43.28       -7.59     29.41 o 
   2  14   5       42.07       10.17     44.84 o 
   3  14   5      287.04      306.37     38.26 o 
   4  14   5      658.15      681.14     47.93 o 
   5  14   5      408.79      451.65     44.17 o 
   6  14   5       30.48        4.74     32.46 o 
   7  14   5      147.93      220.03     41.12 o 
  -9  15   5        0.55      -16.08     29.32 o 
  -8  15   5       33.02       -9.82     40.64 o 
  -7  15   5      325.34      304.61     39.67 o 
  -6  15   5      383.33      446.15     43.20 o 
  -5  15   5        3.04       -0.24     21.41 o 
  -4  15   5      217.00      227.76     31.04 o 
  -3  15   5       75.12       48.51     27.01 o 
  -2  15   5       25.81       38.15     26.08 o 
  -1  15   5       89.47       69.72     26.99 o 
   0  15   5       17.35       13.72     31.28 o 
   1  15   5      221.41      256.31     42.67 o 
   2  15   5      247.45      274.93     39.92 o 
   3  15   5       28.56       -7.69     41.30 o 
   4  15   5       65.02       46.25     33.61 o 
   5  15   5      140.42      141.17     39.44 o 
  -6  16   5      106.37       98.75     34.95 o 
  -5  16   5      188.03      246.67     59.99 o 
  -4  16   5      110.45      111.86     30.10 o 
  -3  16   5       16.98       -8.85     26.77 o 
  -2  16   5       29.68        7.27     28.83 o 
  -1  16   5      160.73      181.14     32.61 o 
   0  16   5       39.91       44.19     34.13 o 
   1  16   5        5.27      -44.91     70.26 o 
 -20   0   6      894.33     1000.17     68.88 o 
 -19   0   6      195.97      149.83     37.47 o 
 -18   0   6       38.12       22.36     30.12 o 
 -17   0   6     1592.62     1641.43     75.61 o 
 -16   0   6     1324.51     1294.40     65.31 o 
 -15   0   6     1579.06     1602.53     84.41 o 
 -14   0   6       63.03       50.54     26.33 o 
 -13   0   6     4973.08     4879.54    128.75 o 
 -12   0   6     5418.82     5273.79    134.01 o 
 -11   0   6      306.69      386.55     42.23 o 
 -10   0   6      424.10      410.68     47.13 o 
  -9   0   6     7277.58     7980.78    177.99 o 
  -8   0   6    19025.34    19953.51    545.51 o 
  -7   0   6    25822.37    26061.24    507.11 o 
  -6   0   6     1931.29     1979.14     43.37 o 
  -5   0   6      849.77      824.17     26.33 o 
  -4   0   6    20521.27    20243.85    319.34 o 
  -3   0   6     1096.62     1037.42     28.97 o 
  -2   0   6     1334.00     1799.89     40.08 o 
  -1   0   6     5500.21     5790.54    100.10 o 
   0   0   6     5351.56     5251.11     92.29 o 
   1   0   6     6271.90     6807.24    117.23 o 
   2   0   6     7667.41     7476.15    128.25 o 
   3   0   6      909.94      992.74     33.15 o 
   4   0   6     7606.85     7279.20    168.79 o 
   5   0   6     8385.31     8220.30    145.14 o 
   6   0   6      820.26      866.52     34.31 o 
   7   0   6       62.71      -18.17     24.49 o 
   8   0   6      841.15      836.33     54.15 o 
   9   0   6       44.60       24.46     28.34 o 
  10   0   6      632.56      569.30     48.96 o 
  11   0   6      359.99      401.56     48.65 o 
  12   0   6        5.09       -0.37     32.68 o 
  13   0   6      516.64      615.64     55.92 o 
  14   0   6      352.74      436.02     51.22 o 
  15   0   6       25.28      -19.03     47.73 o 
 -20   1   6       12.27      -12.39     23.77 o 
 -19   1   6        0.59       28.97     23.09 o 
 -18   1   6        8.99       52.30     21.38 o 
 -17   1   6       80.39       34.65     21.20 o 
 -16   1   6      108.34       65.70     21.93 o 
 -15   1   6      560.19      556.38     32.23 o 
 -14   1   6     1306.26     1411.04     45.32 o 
 -13   1   6       26.80        2.29     21.50 o 
 -12   1   6       86.28       58.91     17.53 o 
 -11   1   6      216.86      196.94     19.81 o 
 -10   1   6     1219.33     1226.19     29.99 o 
  -9   1   6     2578.73     2620.74     44.81 o 
  -8   1   6      125.56      133.46     17.02 o 
  -7   1   6      109.79       91.74     15.88 o 
  -6   1   6     1240.19     1256.70     27.48 o 
  -5   1   6     2748.32     2705.66     38.60 o 
  -4   1   6      343.38      379.46     19.63 o 
  -3   1   6      380.33      401.49     13.98 o 
  -2   1   6      337.56      401.78     14.28 o 
  -1   1   6     2416.98     2436.66     34.85 o 
   0   1   6      717.16      708.80     24.22 o 
   1   1   6      230.18      296.72     14.85 o 
   2   1   6      844.51      793.00     23.47 o 
   3   1   6      135.49      134.63     12.78 o 
   4   1   6      523.69      592.20     24.57 o 
   5   1   6       87.69       99.11     11.25 o 
   6   1   6     1652.95     1675.62     39.09 o 
   7   1   6     2028.93     2005.01     44.81 o 
   8   1   6     1257.98     1212.11     44.21 o 
   9   1   6     1218.86     1190.13     43.96 o 
  10   1   6       60.29       68.61     31.10 o 
  11   1   6        8.13       10.52     21.89 o 
  12   1   6      141.08      132.79     27.12 o 
  13   1   6       48.11       55.35     25.60 o 
  14   1   6       11.81        8.22     25.57 o 
  15   1   6        1.28       28.28     26.95 o 
 -20   2   6      358.75      318.80     46.58 o 
 -19   2   6        1.91      -11.05     24.02 o 
 -18   2   6      129.61      123.47     25.01 o 
 -17   2   6      795.67      783.20     38.67 o 
 -16   2   6     1905.20     1972.56     83.69 o 
 -15   2   6     1545.89     1564.66     56.30 o 
 -14   2   6        1.99      -27.85     18.57 o 
 -13   2   6     5159.03     5288.89     97.00 o 
 -12   2   6     3355.02     3323.32     68.76 o 
 -11   2   6     1010.87     1061.57     28.24 o 
 -10   2   6       42.26       40.33     11.04 o 
  -9   2   6      333.92      385.13     17.47 o 
  -8   2   6     4375.63     4248.18     72.12 o 
  -7   2   6     9755.96     9691.63    127.35 o 
  -6   2   6      311.48      349.83     15.26 o 
  -5   2   6     8507.23     9290.16    109.26 o 
  -4   2   6    14670.88    15107.51    171.17 o 
  -3   2   6     3348.55     3214.00     44.09 o 
  -2   2   6      105.09       99.35      8.07 o 
  -1   2   6      623.89      699.64     21.57 o 
   0   2   6      842.86      659.67     21.38 o 
   1   2   6     2255.48     2340.76     41.37 o 
   2   2   6     2128.27     2016.87     38.99 o 
   3   2   6       49.53       48.34     11.88 o 
   4   2   6     2258.54     2147.83     35.82 o 
   5   2   6     2509.93     2491.57     47.80 o 
   6   2   6       20.95       20.43     13.99 o 
   7   2   6      246.23      235.97     20.29 o 
   8   2   6        5.20      -23.55     15.70 o 
   9   2   6        1.31       -7.49     20.62 o 
  10   2   6      317.43      332.79     30.17 o 
  11   2   6      258.49      279.28     29.68 o 
  12   2   6       40.02       41.60     25.34 o 
  13   2   6      418.24      457.20     35.78 o 
  14   2   6      140.97      127.12     29.37 o 
 -20   3   6      174.20      170.57     29.14 o 
 -19   3   6      695.36      715.73     41.38 o 
 -18   3   6      891.03      931.05     43.93 o 
 -17   3   6      357.62      340.93     34.54 o 
 -16   3   6      479.09      461.95     31.84 o 
 -15   3   6     1211.36     1168.26     46.56 o 
 -14   3   6     3720.15     3621.41     76.63 o 
 -13   3   6     1559.73     1574.38     47.18 o 
 -12   3   6        8.47      -24.48     17.75 o 
 -11   3   6      458.17      446.09     20.79 o 
 -10   3   6     3630.01     3609.25     59.16 o 
  -9   3   6     6637.81     6780.93    106.23 o 
  -8   3   6      434.90      394.68     18.82 o 
  -7   3   6     2660.79     2803.35     52.28 o 
  -6   3   6     6107.65     5934.55     80.45 o 
  -5   3   6     4838.16     4604.45     64.82 o 
  -4   3   6     6979.47     7029.52    131.37 o 
  -3   3   6     1813.91     1784.25     29.99 o 
  -2   3   6    10764.37    11294.42    131.40 o 
  -1   3   6    10122.53    10337.67    121.60 o 
   0   3   6     5611.84     5773.88     82.39 o 
   1   3   6     1196.49     1223.23     29.70 o 
   2   3   6      239.82      208.29     14.98 o 
   3   3   6     5124.12     4909.12     74.75 o 
   4   3   6     5513.18     5485.29     82.97 o 
   5   3   6       24.64        6.44     12.73 o 
   6   3   6     1341.26     1231.98     34.67 o 
   7   3   6     1055.32     1151.24     35.93 o 
   8   3   6      544.42      592.66     28.25 o 
   9   3   6      399.88      422.02     26.27 o 
  10   3   6      100.44       61.97     25.63 o 
  11   3   6     1177.75     1108.42     53.32 o 
  12   3   6     1154.76     1141.03     48.20 o 
  13   3   6      286.22      388.74     43.94 o 
  14   3   6        5.67       68.33     28.01 o 
 -19   4   6      101.22       87.97     26.34 o 
 -18   4   6        4.47       47.13     26.73 o 
 -17   4   6       13.39      -14.39     19.95 o 
 -16   4   6      194.52      166.23     25.98 o 
 -15   4   6      150.97      166.35     28.68 o 
 -14   4   6       89.46       47.23     24.12 o 
 -13   4   6      607.62      574.92     41.25 o 
 -12   4   6      171.49      187.18     17.81 o 
 -11   4   6       19.72       15.30     13.04 o 
 -10   4   6      152.35      154.77     15.09 o 
  -9   4   6       64.05       45.52     12.61 o 
  -8   4   6      577.22      587.30     22.38 o 
  -7   4   6     1555.64     1548.83     28.43 o 
  -6   4   6        0.98       -7.81      7.75 o 
  -5   4   6      363.46      364.09     14.55 o 
  -4   4   6      958.92      884.95     21.47 o 
  -3   4   6       28.31       25.34      8.61 o 
  -2   4   6     1284.55     1242.66     29.76 o 
  -1   4   6      553.45      633.65     22.46 o 
   0   4   6      348.33      427.76     15.73 o 
   1   4   6      103.59       91.66     10.87 o 
   2   4   6     1537.29     1595.81     35.75 o 
   3   4   6      109.21      155.39     15.80 o 
   4   4   6     1223.35     1125.45     32.22 o 
   5   4   6      175.73      173.66     17.19 o 
   6   4   6      299.77      265.02     20.54 o 
   7   4   6      384.95      364.92     24.06 o 
   8   4   6       74.31       53.88     18.45 o 
   9   4   6       57.13       23.63     19.15 o 
  10   4   6      113.41       80.92     23.73 o 
  11   4   6      136.94      112.82     32.10 o 
  12   4   6        0.20        6.44     24.68 o 
  13   4   6       40.95       63.40     27.58 o 
  14   4   6       25.12       -9.14     25.96 o 
 -19   5   6      555.81      581.01     60.48 o 
 -18   5   6      837.53      923.27     44.88 o 
 -17   5   6       92.03      122.39     25.65 o 
 -16   5   6      306.64      343.45     30.40 o 
 -15   5   6     1003.73      970.75     40.63 o 
 -14   5   6     2535.48     2541.24     62.61 o 
 -13   5   6     1696.78     1679.98     48.53 o 
 -12   5   6        1.81        0.80     13.94 o 
 -11   5   6     1726.78     1681.79     39.44 o 
 -10   5   6     3785.61     3983.44     65.80 o 
  -9   5   6     3467.36     3476.47     69.86 o 
  -8   5   6     1281.06     1206.72     31.21 o 
  -7   5   6     1667.98     1675.48     33.85 o 
  -6   5   6     8633.71     8661.55    110.83 o 
  -5   5   6     8964.86     8982.07    108.74 o 
  -4   5   6     1346.85     1266.75     26.47 o 
  -3   5   6     1236.06     1263.26     28.47 o 
  -2   5   6     5130.44     5260.01     69.20 o 
  -1   5   6    13500.37    13538.00    157.55 o 
   0   5   6     4713.65     4615.09     62.45 o 
   1   5   6      109.71       99.46     11.56 o 
   2   5   6     1106.96     1150.44     28.46 o 
   3   5   6     6716.42     6457.25     94.98 o 
   4   5   6     5110.41     5182.26     81.46 o 
   5   5   6      292.33      287.23     20.81 o 
   6   5   6     1794.83     1746.44     43.76 o 
   7   5   6     1944.43     1962.82     47.93 o 
   8   5   6     1431.34     1441.98     42.71 o 
   9   5   6      793.12      767.97     33.49 o 
  10   5   6       18.27      -11.38     18.41 o 
  11   5   6      420.12      429.63     34.51 o 
  12   5   6      920.16      933.97     45.86 o 
  13   5   6      344.77      328.93     34.96 o 
  14   5   6        1.41      -35.41     26.55 o 
 -19   6   6      203.93      253.12     33.41 o 
 -18   6   6       35.05        2.76     24.34 o 
 -17   6   6      602.48      598.96     37.46 o 
 -16   6   6      307.06      306.88     29.29 o 
 -15   6   6       20.14        7.58     20.74 o 
 -14   6   6        3.43      -18.31     19.28 o 
 -13   6   6       66.25       53.37     19.27 o 
 -12   6   6      514.06      533.07     29.87 o 
 -11   6   6      749.23      721.11     28.53 o 
 -10   6   6      118.76      144.10     17.08 o 
  -9   6   6     1585.94     1522.73     37.01 o 
  -8   6   6     3939.60     4025.98     65.61 o 
  -7   6   6      332.88      303.21     15.35 o 
  -6   6   6       29.10        9.30     10.02 o 
  -5   6   6      271.86      304.55     14.87 o 
  -4   6   6      776.11      775.18     24.25 o 
  -3   6   6     3520.50     3511.46     51.46 o 
  -2   6   6     1788.12     1709.71     32.30 o 
  -1   6   6      105.52       97.15     12.03 o 
   0   6   6     2591.48     2610.80     42.13 o 
   1   6   6     2761.44     2770.71     44.20 o 
   2   6   6      353.20      356.02     16.67 o 
   3   6   6       10.67        1.71     10.39 o 
   4   6   6       42.55       28.05     17.06 o 
   5   6   6      438.24      442.00     28.41 o 
   6   6   6     1920.84     1996.49     47.54 o 
   7   6   6      545.15      544.96     35.89 o 
   8   6   6       32.53       22.46     19.32 o 
   9   6   6      394.09      348.84     26.89 o 
  10   6   6      165.21      142.00     23.17 o 
  11   6   6        0.12      -29.57     23.46 o 
  12   6   6        0.08        2.43     25.11 o 
  13   6   6        1.11      -33.54     25.03 o 
 -18   7   6       57.43       51.07     31.81 o 
 -17   7   6       30.55       19.96     28.26 o 
 -16   7   6       20.51        3.86     27.75 o 
 -15   7   6      309.43      298.20     28.35 o 
 -14   7   6      690.03      751.81     36.61 o 
 -13   7   6      304.18      287.58     22.33 o 
 -12   7   6       28.17      -14.09     15.86 o 
 -11   7   6      485.42      513.75     25.18 o 
 -10   7   6     1738.77     1770.19     42.15 o 
  -9   7   6      732.71      742.35     28.63 o 
  -8   7   6      681.15      628.27     26.15 o 
  -7   7   6      147.33      171.29     14.54 o 
  -6   7   6     3210.68     3160.55     58.97 o 
  -5   7   6     3476.33     3233.56     54.22 o 
  -4   7   6      270.85      253.54     16.48 o 
  -3   7   6      492.63      509.49     19.16 o 
  -2   7   6      757.22      827.09     24.08 o 
  -1   7   6     1548.41     1520.06     31.70 o 
   0   7   6     1957.38     1923.14     36.16 o 
   1   7   6       22.44       23.36     12.50 o 
   2   7   6     1043.70     1046.86     27.52 o 
   3   7   6     2728.71     2720.25     52.41 o 
   4   7   6      922.64      912.20     31.90 o 
   5   7   6       10.55       -1.98     11.44 o 
   6   7   6      282.14      292.85     23.23 o 
   7   7   6      732.76      715.07     31.58 o 
   8   7   6     1012.94      982.42     41.90 o 
   9   7   6      341.26      325.50     29.84 o 
  10   7   6        0.98      -26.62     22.11 o 
  11   7   6      126.89       80.50     31.10 o 
  12   7   6      231.51      200.64     45.44 o 
  13   7   6      124.89      112.58     42.28 o 
 -18   8   6       68.10       46.03     35.60 o 
 -17   8   6     1207.04     1148.69     77.56 o 
 -16   8   6      720.41      704.33     45.63 o 
 -15   8   6       90.35       99.84     28.91 o 
 -14   8   6       46.57        1.08     23.16 o 
 -13   8   6      673.44      755.78     35.76 o 
 -12   8   6     1545.38     1526.77     47.14 o 
 -11   8   6     1708.21     1689.97     48.63 o 
 -10   8   6      164.21      182.18     19.13 o 
  -9   8   6     3664.61     3777.10     90.61 o 
  -8   8   6     5791.68     5993.81    101.96 o 
  -7   8   6     1750.72     1689.59     35.38 o 
  -6   8   6       20.11        2.91     10.85 o 
  -5   8   6        5.66      -15.76     11.59 o 
  -4   8   6     1354.39     1378.26     31.38 o 
  -3   8   6     5479.85     5387.03     74.04 o 
  -2   8   6     3052.02     3039.01     49.34 o 
  -1   8   6      832.51      800.24     25.83 o 
   0   8   6     5830.84     5629.42     77.34 o 
   1   8   6     1842.21     1833.00     37.04 o 
   2   8   6      140.27      129.55     17.72 o 
   3   8   6      483.08      439.02     23.56 o 
   4   8   6      301.45      273.95     21.88 o 
   5   8   6     2370.95     2382.40     59.39 o 
   6   8   6     1845.52     1791.14     52.02 o 
   7   8   6      402.65      402.05     35.77 o 
   8   8   6        5.85       15.77     22.55 o 
   9   8   6      506.14      487.33     34.40 o 
  10   8   6      275.68      291.21     33.45 o 
  11   8   6       30.11       18.47     25.88 o 
  12   8   6        0.53       29.37     31.75 o 
 -17   9   6       37.87      -16.12     42.17 o 
 -16   9   6       64.57       38.34     30.15 o 
 -15   9   6       27.63      -22.59     24.88 o 
 -14   9   6       14.27        1.74     19.77 o 
 -13   9   6        0.05       -5.00     19.63 o 
 -12   9   6       17.73       -0.67     19.64 o 
 -11   9   6       35.44       24.61     19.89 o 
 -10   9   6      143.31       84.17     21.31 o 
  -9   9   6      105.53      111.41     21.16 o 
  -8   9   6       50.93       37.71     16.57 o 
  -7   9   6      150.36      130.95     19.06 o 
  -6   9   6       51.40       24.98     15.42 o 
  -5   9   6       14.17      -13.95     14.55 o 
  -4   9   6        5.69        1.09     12.74 o 
  -3   9   6        8.47       -1.69     12.83 o 
  -2   9   6      256.16      259.79     17.55 o 
  -1   9   6       52.66       50.38     15.84 o 
   0   9   6        0.13      -20.94     13.96 o 
   1   9   6      218.23      239.79     19.52 o 
   2   9   6       71.63       74.25     19.75 o 
   3   9   6      214.37      220.87     24.11 o 
   4   9   6        0.46      -17.65     18.36 o 
   5   9   6       33.05       -4.56     20.55 o 
   6   9   6        9.60       27.93     21.86 o 
   7   9   6       79.50       72.56     24.11 o 
   8   9   6       57.13       69.43     24.77 o 
   9   9   6       11.85       18.76     20.80 o 
  10   9   6        6.06        8.61     25.29 o 
  11   9   6        0.35      -36.44     24.30 o 
 -16  10   6      825.45      909.64     78.08 o 
 -15  10   6       37.46       28.79     28.99 o 
 -14  10   6       34.41       38.55     22.52 o 
 -13  10   6      388.60      340.77     29.01 o 
 -12  10   6     1351.23     1433.03     49.09 o 
 -11  10   6     1764.26     1752.79     68.90 o 
 -10  10   6       18.31       -3.60     19.59 o 
  -9  10   6     1749.80     1783.34     58.72 o 
  -8  10   6     3096.07     3096.75    138.92 o 
  -7  10   6     1406.54     1343.51     43.96 o 
  -6  10   6      270.77      226.74     20.18 o 
  -5  10   6       17.86       -7.56     18.38 o 
  -4  10   6      638.90      654.09     32.84 o 
  -3  10   6     2089.45     2026.84     52.50 o 
  -2  10   6     1034.44     1008.56     39.10 o 
  -1  10   6      160.34      156.23     22.05 o 
   0  10   6     2739.61     2689.19     53.71 o 
   1  10   6      838.11      872.48     37.97 o 
   2  10   6      105.83      101.15     21.69 o 
   3  10   6        7.66      -20.92     19.40 o 
   4  10   6       33.60       -4.11     20.05 o 
   5  10   6      469.96      461.24     31.05 o 
   6  10   6      736.31      738.79     37.94 o 
   7  10   6       86.82      130.80     26.25 o 
   8  10   6      154.80      147.42     33.28 o 
   9  10   6      459.90      491.07     37.06 o 
  10  10   6      183.44      156.52     30.96 o 
  11  10   6        2.05      -10.13     23.10 o 
 -15  11   6      362.69      274.72     38.33 o 
 -14  11   6      593.07      553.36     41.97 o 
 -13  11   6      412.69      357.40     36.37 o 
 -12  11   6       12.55       -4.48     25.03 o 
 -11  11   6      108.29      124.58     28.61 o 
 -10  11   6      367.02      361.88     42.48 o 
  -9  11   6      456.27      485.77     37.46 o 
  -8  11   6        0.36       -7.23     14.53 o 
  -7  11   6      313.84      364.51     33.80 o 
  -6  11   6      386.41      337.76     26.89 o 
  -5  11   6      660.87      615.49     32.49 o 
  -4  11   6      289.16      250.13     26.23 o 
  -3  11   6       17.20       16.54     19.73 o 
  -2  11   6      936.09     1012.16     39.87 o 
  -1  11   6     1564.59     1461.33     46.15 o 
   0  11   6      882.78      864.37     38.24 o 
   1  11   6       61.22       42.77     25.32 o 
   2  11   6        5.78      -24.82     23.39 o 
   3  11   6       83.73       99.60     36.78 o 
   4  11   6       43.35       40.29     25.62 o 
   5  11   6        9.65       -1.34     26.34 o 
   6  11   6       70.25       40.03     24.24 o 
   7  11   6      277.62      275.89     31.36 o 
   8  11   6      312.07      339.50     34.23 o 
   9  11   6        8.14       -5.64     26.70 o 
  10  11   6       42.63      -17.25     33.05 o 
 -14  12   6       20.95       46.24     29.64 o 
 -13  12   6      109.51      106.58     31.36 o 
 -12  12   6      336.22      381.69     36.92 o 
 -11  12   6      301.64      266.08     41.65 o 
 -10  12   6        0.11      -18.39     35.46 o 
  -9  12   6      186.45      169.36     31.36 o 
  -8  12   6      213.92      209.16     39.79 o 
  -7  12   6       32.54       18.02     30.92 o 
  -6  12   6      186.66      156.60     25.00 o 
  -5  12   6       84.85       50.13     22.65 o 
  -4  12   6      153.05       96.45     23.54 o 
  -3  12   6      662.31      635.89     38.86 o 
  -2  12   6      227.59      174.52     43.22 o 
  -1  12   6       38.76       36.63     27.25 o 
   0  12   6      333.41      331.97     55.15 o 
   1  12   6      181.45      169.37     31.14 o 
   2  12   6       20.16       17.30     26.26 o 
   3  12   6      237.77      237.02     33.09 o 
   4  12   6        5.48      -37.11     25.60 o 
   5  12   6        0.57       -1.86     27.74 o 
   6  12   6      239.20      260.98     37.21 o 
   7  12   6       80.40       54.90     32.27 o 
   8  12   6      140.38      196.86     63.00 o 
   9  12   6      183.88      222.45     46.17 o 
 -13  13   6      141.89      188.13     34.05 o 
 -12  13   6        0.07      -14.59     22.92 o 
 -11  13   6      310.91      350.02     38.92 o 
 -10  13   6      958.19      935.96     52.92 o 
  -9  13   6      380.04      379.31     38.33 o 
  -8  13   6        0.66      -13.96     20.96 o 
  -7  13   6      254.87      286.19     34.67 o 
  -6  13   6      585.38      619.55     54.54 o 
  -5  13   6      523.87      543.65     44.64 o 
  -4  13   6      327.35      293.42     29.61 o 
  -3  13   6        4.09       -3.18     22.19 o 
  -2  13   6     1311.67     1464.09     51.08 o 
  -1  13   6     1679.18     1762.43     65.09 o 
   0  13   6      270.14      263.17     35.43 o 
   1  13   6       65.58       62.26     29.55 o 
   2  13   6      247.15      229.09     33.94 o 
   3  13   6      666.49      683.04     46.36 o 
   4  13   6      853.98      893.98     67.81 o 
   5  13   6      150.60       93.44     33.38 o 
   6  13   6       35.17       61.64     33.42 o 
   7  13   6      269.47      277.22     41.42 o 
 -11  14   6        7.44        9.42     31.23 o 
 -10  14   6        3.63      -20.27     28.66 o 
  -9  14   6       13.20      -15.03     28.26 o 
  -8  14   6       20.98       27.03     41.70 o 
  -7  14   6      123.57      137.99     32.42 o 
  -6  14   6       75.33       55.25     30.51 o 
  -5  14   6       32.52      -32.68     22.44 o 
  -4  14   6      164.59      180.32     28.10 o 
  -3  14   6       49.85       40.53     24.48 o 
  -2  14   6        7.83        0.66     34.89 o 
  -1  14   6       14.21       45.26     30.12 o 
   0  14   6       34.78       17.21     29.88 o 
   1  14   6      143.15      152.48     34.27 o 
   2  14   6      256.55      241.56     36.39 o 
   3  14   6       21.80        7.87     29.78 o 
   4  14   6       84.93       36.40     31.92 o 
   5  14   6      145.46      180.32     36.70 o 
  -8  15   6        0.62       -0.01     28.61 o 
  -7  15   6       94.68       50.76     31.14 o 
  -6  15   6      157.46      110.25     33.89 o 
  -5  15   6      214.32      253.20     37.56 o 
  -4  15   6      204.30      243.59     31.45 o 
  -3  15   6        0.12      -28.94     24.20 o 
  -2  15   6      330.07      328.97     39.93 o 
  -1  15   6      532.32      541.87     46.34 o 
   0  15   6      115.15       68.25     33.88 o 
   1  15   6       12.12      -36.91     35.33 o 
   2  15   6      111.34       89.49     41.17 o 
   3  15   6      138.19      159.38     45.48 o 
 -20   1   7      195.50      228.73     29.78 o 
 -19   1   7      122.28       91.17     25.05 o 
 -18   1   7      584.11      610.99     36.27 o 
 -17   1   7     1531.91     1508.05     50.50 o 
 -16   1   7     1224.28     1310.39     46.62 o 
 -15   1   7     1009.01     1098.19     42.72 o 
 -14   1   7     1021.55     1009.61     39.87 o 
 -13   1   7     5327.38     5251.42    156.27 o 
 -12   1   7     1968.65     2044.05     52.42 o 
 -11   1   7        6.42        5.79     14.96 o 
 -10   1   7     1144.74     1164.38     37.22 o 
  -9   1   7     3555.98     3459.76     61.83 o 
  -8   1   7     4167.67     4159.04     63.57 o 
  -7   1   7     5105.60     5093.88     74.19 o 
  -6   1   7     1009.44      956.71     24.68 o 
  -5   1   7     2901.75     2889.85     42.11 o 
  -4   1   7    21237.00    21828.09    244.39 o 
  -3   1   7     1267.92     1221.05     23.73 o 
  -2   1   7      248.46      314.58     12.25 o 
  -1   1   7     2111.49     2117.92     38.30 o 
   0   1   7     2415.35     2450.66     42.61 o 
   1   1   7     3604.44     3467.42     55.49 o 
   2   1   7     2491.56     2427.13     43.89 o 
   3   1   7      300.00      301.03     16.85 o 
   4   1   7     8576.37     8605.46    163.71 o 
   5   1   7     7762.17     7556.41    125.69 o 
   6   1   7     1659.82     1685.55     50.00 o 
   7   1   7        0.39       -9.17     19.15 o 
   8   1   7      184.08      146.77     24.24 o 
   9   1   7     1179.65     1241.06     47.11 o 
  10   1   7      454.82      449.12     35.64 o 
  11   1   7      229.18      230.34     30.94 o 
  12   1   7       43.75       23.29     24.96 o 
  13   1   7      551.81      595.54     41.12 o 
  14   1   7      270.47      321.46     36.09 o 
 -20   2   7      172.69      193.20     30.74 o 
 -19   2   7      143.16      159.93     27.07 o 
 -18   2   7      120.57      162.73     25.71 o 
 -17   2   7        2.72       -5.65     20.07 o 
 -16   2   7      289.35      302.24     28.15 o 
 -15   2   7     1753.87     1764.60     60.21 o 
 -14   2   7     1150.79     1173.10     42.40 o 
 -13   2   7       56.00       24.19     20.02 o 
 -12   2   7      581.02      567.77     29.85 o 
 -11   2   7     1638.12     1667.83     45.79 o 
 -10   2   7     5117.75     5060.66     89.00 o 
  -9   2   7     1624.01     1704.95     36.54 o 
  -8   2   7      263.70      306.01     16.03 o 
  -7   2   7     1591.07     1585.22     33.86 o 
  -6   2   7     2383.86     2374.42     38.60 o 
  -5   2   7     4087.51     4071.82     54.79 o 
  -4   2   7        0.70      -11.09      7.39 o 
  -3   2   7     2121.89     2115.08     36.44 o 
  -2   2   7     4492.13     4651.53     60.70 o 
  -1   2   7     6802.78     7226.56     99.32 o 
   0   2   7      583.90      553.97     20.66 o 
   1   2   7      322.65      315.35     16.74 o 
   2   2   7      220.04      199.75     20.53 o 
   3   2   7      795.79      799.81     26.58 o 
   4   2   7      503.04      527.91     23.33 o 
   5   2   7      219.39      220.43     18.90 o 
   6   2   7     1025.32     1051.27     41.51 o 
   7   2   7      402.07      316.78     27.36 o 
   8   2   7      205.93      266.96     38.17 o 
   9   2   7       22.36       16.74     21.80 o 
  10   2   7      573.26      605.20     37.30 o 
  11   2   7      365.40      414.21     34.60 o 
  12   2   7      259.22      223.42     31.74 o 
  13   2   7       99.32      138.65     30.12 o 
 -20   3   7        2.45        7.43     25.65 o 
 -19   3   7       95.27       88.54     33.20 o 
 -18   3   7        3.73      -30.01     20.53 o 
 -17   3   7      112.89      112.37     28.23 o 
 -16   3   7      640.52      693.96     36.39 o 
 -15   3   7      147.02      114.96     23.17 o 
 -14   3   7      547.84      557.15     34.35 o 
 -13   3   7     2081.84     2061.79     54.31 o 
 -12   3   7      201.82      232.21     25.05 o 
 -11   3   7       45.45       17.40     16.08 o 
 -10   3   7      361.50      391.26     24.15 o 
  -9   3   7       23.82        7.48     11.61 o 
  -8   3   7     1040.74      946.81     27.31 o 
  -7   3   7     1387.93     1477.74     32.68 o 
  -6   3   7       15.55        0.91      9.38 o 
  -5   3   7     3456.82     3654.72     50.91 o 
  -4   3   7     7091.66     7234.36     89.13 o 
  -3   3   7     1568.24     1508.67     27.83 o 
  -2   3   7      283.19      297.59     14.98 o 
  -1   3   7      241.90      196.43     17.95 o 
   0   3   7      621.27      743.33     24.66 o 
   1   3   7     1856.33     1878.69     38.96 o 
   2   3   7     3846.70     3702.57     61.44 o 
   3   3   7       13.38       -7.29     12.87 o 
   4   3   7      718.03      707.84     28.04 o 
   5   3   7     1288.72     1272.46     36.06 o 
   6   3   7       18.57        4.22     15.78 o 
   7   3   7      170.47      138.30     23.02 o 
   8   3   7      110.93       84.57     23.14 o 
   9   3   7       74.76       79.25     29.64 o 
  10   3   7      266.19      273.74     52.38 o 
  11   3   7       30.09       14.97     24.86 o 
  12   3   7      100.53      100.41     28.25 o 
  13   3   7      231.26      230.26     33.48 o 
 -19   4   7      803.58      807.71     43.20 o 
 -18   4   7      409.77      469.94     55.05 o 
 -17   4   7       41.55       46.53     22.59 o 
 -16   4   7     1361.97     1335.34     72.10 o 
 -15   4   7     2418.06     2423.94     73.05 o 
 -14   4   7     3634.87     3492.73     87.62 o 
 -13   4   7      218.77      119.80     40.64 o 
 -12   4   7      885.48      827.86     39.76 o 
 -11   4   7     3940.63     4106.05     75.43 o 
 -10   4   7     5435.96     5672.95    109.21 o 
  -9   4   7     2515.38     2363.46     74.61 o 
  -8   4   7      386.24      378.20     18.74 o 
  -7   4   7     4207.04     4214.28    109.32 o 
  -6   4   7     5926.00     5931.07     82.71 o 
  -5   4   7     6633.12     6694.36     91.80 o 
  -4   4   7      781.62      798.43     23.26 o 
  -3   4   7     5817.00     5839.33     81.91 o 
  -2   4   7    10582.51    10440.15    136.55 o 
  -1   4   7     7054.77     7140.61     89.43 o 
   0   4   7      579.07      574.89     25.54 o 
   1   4   7      125.65      145.06     15.78 o 
   2   4   7     2144.05     2085.15     43.72 o 
   3   4   7     3828.18     3958.25     66.84 o 
   4   4   7     1327.19     1336.78     37.09 o 
   5   4   7       44.18       28.57     16.19 o 
   6   4   7     1291.54     1310.08     38.65 o 
   7   4   7     1129.38     1095.50     44.20 o 
   8   4   7      346.90      370.24     30.47 o 
   9   4   7        3.60      -10.14     21.81 o 
  10   4   7      175.08      167.69     28.50 o 
  11   4   7      212.42      198.49     39.90 o 
  12   4   7      289.40      258.33     33.20 o 
  13   4   7       31.59       55.02     29.19 o 
 -19   5   7       29.84       41.58     43.06 o 
 -18   5   7       56.50       86.83     26.28 o 
 -17   5   7      409.26      464.24     34.39 o 
 -16   5   7       61.88       42.07     26.68 o 
 -15   5   7       11.03      -29.22     19.48 o 
 -14   5   7        0.13      -21.57     17.63 o 
 -13   5   7       64.06       22.65     19.25 o 
 -12   5   7      172.26      154.17     21.87 o 
 -11   5   7      466.40      498.65     36.14 o 
 -10   5   7        5.48       -5.59     10.66 o 
  -9   5   7     1977.60     1906.38     41.35 o 
  -8   5   7      515.40      520.17     22.15 o 
  -7   5   7      328.98      324.59     15.05 o 
  -6   5   7      437.46      401.91     16.07 o 
  -5   5   7       36.05       44.06     10.57 o 
  -4   5   7      130.60      115.99     12.12 o 
  -3   5   7     1002.37      934.38     26.16 o 
  -2   5   7      896.22      964.02     24.20 o 
  -1   5   7       13.32       -5.99      8.84 o 
   0   5   7     1754.63     1736.50     42.84 o 
   1   5   7      711.98      713.96     30.25 o 
   2   5   7      211.98      184.33     20.07 o 
   3   5   7       16.21        3.89     15.19 o 
   4   5   7      318.36      308.40     21.97 o 
   5   5   7       67.78       30.95     17.56 o 
   6   5   7      332.15      326.59     24.43 o 
   7   5   7      337.39      330.68     27.67 o 
   8   5   7       25.44       29.05     22.59 o 
   9   5   7      105.61      113.38     25.98 o 
  10   5   7       13.66       -1.83     23.46 o 
  11   5   7      123.45      112.10     29.02 o 
  12   5   7        8.24       -3.51     26.18 o 
  13   5   7       30.71       12.63     28.03 o 
 -19   6   7      363.58      436.60     51.42 o 
 -18   6   7      283.88      240.61     30.92 o 
 -17   6   7        3.19        6.11     22.95 o 
 -16   6   7      484.35      437.24     32.25 o 
 -15   6   7     1427.32     1398.83     74.21 o 
 -14   6   7     1423.96     1370.06     46.06 o 
 -13   6   7      136.52      121.38     22.79 o 
 -12   6   7      530.35      534.36     24.97 o 
 -11   6   7     2003.70     2110.37     46.56 o 
 -10   6   7     2545.48     2690.55     59.42 o 
  -9   6   7      551.71      545.20     24.21 o 
  -8   6   7        1.92       -0.02     13.04 o 
  -7   6   7     1823.19     1821.82     40.12 o 
  -6   6   7     3367.05     3301.20     50.53 o 
  -5   6   7     3703.29     3619.56     53.68 o 
  -4   6   7       10.90        9.84     10.66 o 
  -3   6   7     2986.81     3064.49     47.96 o 
  -2   6   7     3438.95     3410.23     51.92 o 
  -1   6   7     1995.42     2027.86     37.10 o 
   0   6   7      493.36      482.46     22.44 o 
   1   6   7      159.69      176.97     19.72 o 
   2   6   7     2604.47     2559.81     56.83 o 
   3   6   7     2304.08     2274.40     48.64 o 
   4   6   7      129.58      123.88     21.19 o 
   5   6   7       78.07       43.86     20.84 o 
   6   6   7      752.67      707.86     32.24 o 
   7   6   7      900.36      950.97     36.90 o 
   8   6   7      361.67      359.65     27.38 o 
   9   6   7       31.62        0.34     23.59 o 
  10   6   7      263.91      226.32     30.29 o 
  11   6   7      146.87      144.92     29.92 o 
  12   6   7      166.74      107.27     35.85 o 
 -18   7   7      393.24      373.84     40.28 o 
 -17   7   7     1112.19     1139.50     56.73 o 
 -16   7   7      487.50      432.60     32.62 o 
 -15   7   7        8.82       -3.34     20.32 o 
 -14   7   7      417.94      406.91     29.80 o 
 -13   7   7      800.77      805.41     37.01 o 
 -12   7   7     1068.20      958.37     33.86 o 
 -11   7   7     1272.05     1292.59     43.22 o 
 -10   7   7        2.58        4.83     10.88 o 
  -9   7   7     4968.23     5154.37     82.20 o 
  -8   7   7     3560.52     3385.78     60.55 o 
  -7   7   7       44.00       30.85     14.63 o 
  -6   7   7      145.49      160.64     14.58 o 
  -5   7   7       40.43       36.65     14.89 o 
  -4   7   7      515.53      538.25     21.05 o 
  -3   7   7      879.59      839.39     25.92 o 
  -2   7   7      581.85      612.90     22.05 o 
  -1   7   7     2413.96     2460.14     43.06 o 
   0   7   7     7282.34     7306.16    106.23 o 
   1   7   7     1580.43     1595.41     39.69 o 
   2   7   7      230.78      231.34     20.68 o 
   3   7   7       77.88       65.47     17.58 o 
   4   7   7      469.45      511.17     30.44 o 
   5   7   7     1558.84     1618.40     44.23 o 
   6   7   7     1253.85     1272.91     40.29 o 
   7   7   7      104.19      106.83     24.21 o 
   8   7   7      206.88      190.17     26.90 o 
   9   7   7      836.52      836.06     54.03 o 
  10   7   7      116.33      166.69     41.46 o 
  11   7   7        0.74       36.29     39.90 o 
  12   7   7        1.27      -38.69     62.09 o 
 -18   8   7       19.71        3.62     42.92 o 
 -17   8   7       16.72      -16.05     28.39 o 
 -16   8   7       12.32      -37.81     25.21 o 
 -15   8   7      114.87       98.30     28.55 o 
 -14   8   7      154.84      114.89     29.05 o 
 -13   8   7       53.70        0.22     22.59 o 
 -12   8   7      232.63      247.17     24.45 o 
 -11   8   7      307.94      300.02     23.61 o 
 -10   8   7      173.11      182.62     23.35 o 
  -9   8   7       83.61       75.61     17.36 o 
  -8   8   7      119.66      116.85     17.72 o 
  -7   8   7      139.86      156.88     21.23 o 
  -6   8   7      815.35      773.20     36.06 o 
  -5   8   7      202.88      220.57     20.24 o 
  -4   8   7       99.82      106.56     14.99 o 
  -3   8   7      237.58      248.97     17.38 o 
  -2   8   7      100.87       70.13     14.59 o 
  -1   8   7      479.68      495.04     24.34 o 
   0   8   7       77.03       61.93     16.93 o 
   1   8   7       18.11       12.60     16.01 o 
   2   8   7      107.13      116.70     18.98 o 
   3   8   7      245.61      184.89     21.02 o 
   4   8   7       51.65       29.47     17.86 o 
   5   8   7        1.30      -10.01     20.48 o 
   6   8   7      155.03      122.33     29.81 o 
   7   8   7       43.38       23.76     22.77 o 
   8   8   7        0.06        5.35     23.30 o 
   9   8   7        4.65      -17.76     23.76 o 
  10   8   7        3.21        0.02     30.05 o 
  11   8   7       19.27       23.94     31.61 o 
 -17   9   7     1375.12     1574.73     86.50 o 
 -16   9   7      506.96      538.86     42.49 o 
 -15   9   7        6.91       -9.68     30.41 o 
 -14   9   7      246.08      271.88     73.82 o 
 -13   9   7      674.42      680.36     40.46 o 
 -12   9   7      897.82      939.58     40.21 o 
 -11   9   7      580.76      529.01     31.12 o 
 -10   9   7      539.22      518.92     36.05 o 
  -9   9   7     5385.26     5539.33    100.83 o 
  -8   9   7     4891.68     4639.91     87.69 o 
  -7   9   7      187.79      127.79     26.31 o 
  -6   9   7      291.80      294.76     21.03 o 
  -5   9   7      285.03      313.58     19.74 o 
  -4   9   7     2183.71     2168.77     42.24 o 
  -3   9   7     5404.34     5341.78     91.12 o 
  -2   9   7     1054.25     1000.57     31.39 o 
  -1   9   7      506.46      515.31     29.62 o 
   0   9   7     1868.33     1953.36     52.11 o 
   1   9   7      523.83      570.44     31.65 o 
   2   9   7        8.53       -5.03     19.26 o 
   3   9   7      544.44      567.91     32.59 o 
   4   9   7      941.88      887.97     41.99 o 
   5   9   7      997.83     1015.82     43.18 o 
   6   9   7      950.69      985.95     44.00 o 
   7   9   7      129.17       94.74     25.61 o 
   8   9   7      344.25      355.49     39.20 o 
   9   9   7      597.36      630.57     40.63 o 
  10   9   7      145.10      165.21     37.18 o 
 -16  10   7        4.73      -32.69     28.33 o 
 -15  10   7       51.01       64.26     30.88 o 
 -14  10   7       60.51       61.11     29.36 o 
 -13  10   7        2.95      -14.83     19.77 o 
 -12  10   7       99.05      106.49     23.83 o 
 -11  10   7      276.83      239.10     28.72 o 
 -10  10   7      981.44     1020.92     49.03 o 
  -9  10   7      233.88      219.32     24.48 o 
  -8  10   7      120.88       77.36     23.03 o 
  -7  10   7      110.92       68.95     20.88 o 
  -6  10   7      428.06      420.61     37.71 o 
  -5  10   7      287.06      264.03     29.49 o 
  -4  10   7       12.51       -8.24     17.58 o 
  -3  10   7       25.05       20.05     18.62 o 
  -2  10   7      218.13      232.94     35.21 o 
  -1  10   7     1607.40     1614.24     76.61 o 
   0  10   7      576.73      596.31     32.35 o 
   1  10   7      249.82      318.17     27.64 o 
   2  10   7        0.44      -24.20     19.44 o 
   3  10   7       68.25       20.81     21.47 o 
   4  10   7        6.80       -8.22     23.67 o 
   5  10   7        0.20        9.88     21.86 o 
   6  10   7       18.76      -16.34     22.82 o 
   7  10   7       87.49       97.76     27.22 o 
   8  10   7       93.21      135.16     34.73 o 
   9  10   7       18.62       25.55     27.77 o 
  10  10   7      165.34      100.50     48.91 o 
 -15  11   7       31.51       46.06     31.57 o 
 -14  11   7      161.44      180.02     39.82 o 
 -13  11   7      295.69      310.26     35.30 o 
 -12  11   7      412.23      412.05     50.70 o 
 -11  11   7      334.27      300.55     33.11 o 
 -10  11   7      113.19       17.73     33.97 o 
  -9  11   7      866.83      897.67     55.44 o 
  -8  11   7     1008.24     1065.43     83.20 o 
  -7  11   7       35.11      -18.01     23.12 o 
  -6  11   7      261.54      215.27     38.23 o 
  -5  11   7      452.34      482.18     30.20 o 
  -4  11   7      270.60      317.57     27.40 o 
  -3  11   7      385.04      371.96     28.42 o 
  -2  11   7      233.86      191.59     29.94 o 
  -1  11   7      313.82      291.67     33.20 o 
   0  11   7     2488.25     2535.96     74.36 o 
   1  11   7     1200.08     1246.52    104.35 o 
   2  11   7       26.30       23.50     26.08 o 
   3  11   7       98.81      100.08     28.64 o 
   4  11   7        3.52       -0.97     41.44 o 
   5  11   7       67.01       74.94     42.83 o 
   6  11   7      219.79      264.63     30.76 o 
   7  11   7        0.40        4.79     25.81 o 
   8  11   7      297.00      282.13     34.35 o 
   9  11   7      265.70      267.02     35.37 o 
 -14  12   7      383.61      327.62     57.47 o 
 -13  12   7      226.39      183.85     33.61 o 
 -12  12   7       10.25      -20.18     25.45 o 
 -11  12   7      581.38      637.48     53.55 o 
 -10  12   7      923.40      801.07     82.74 o 
  -9  12   7      407.85      341.73     36.35 o 
  -8  12   7       97.02       94.75     28.67 o 
  -7  12   7      722.68      771.00     45.16 o 
  -6  12   7      343.31      400.17     35.97 o 
  -5  12   7      102.98       88.48     23.20 o 
  -4  12   7       27.83      -29.56     19.70 o 
  -3  12   7      420.52      440.39     37.27 o 
  -2  12   7     1939.62     1815.46     63.73 o 
  -1  12   7      978.06     1076.87     53.01 o 
   0  12   7       29.45       15.71     27.63 o 
   1  12   7      237.21      310.03     40.48 o 
   2  12   7      853.48      873.89     48.53 o 
   3  12   7      552.62      545.62     42.00 o 
   4  12   7      129.68      131.75     32.88 o 
   5  12   7        9.29      -13.36     29.06 o 
   6  12   7       55.46       61.26     32.49 o 
   7  12   7      298.71      338.18     42.01 o 
 -12  13   7       29.87       14.14     36.76 o 
 -11  13   7       55.04       26.85     45.29 o 
 -10  13   7       16.69       16.51     23.58 o 
  -9  13   7       52.06       20.38     27.68 o 
  -8  13   7       12.01        3.04     27.83 o 
  -7  13   7        3.66      -36.43     24.29 o 
  -6  13   7      107.59       61.83     30.72 o 
  -5  13   7        1.54      -40.21     38.08 o 
  -4  13   7       15.47      -18.13     26.92 o 
  -3  13   7       28.42      -33.44     27.26 o 
  -2  13   7       77.40      114.43     50.96 o 
  -1  13   7        0.57       -3.80     30.78 o 
   0  13   7       33.49       49.14     31.35 o 
   1  13   7        0.71      -26.42     26.21 o 
   2  13   7       58.27       34.47     29.62 o 
   3  13   7      124.12       95.87     32.43 o 
   4  13   7        2.39       -9.80     29.12 o 
   5  13   7       16.71       -8.68     29.90 o 
   6  13   7       11.96      -46.37     30.92 o 
 -10  14   7      663.42      661.97     61.24 o 
  -9  14   7      161.93      111.42     43.49 o 
  -8  14   7      139.86      153.00     34.19 o 
  -7  14   7      718.81      775.19     49.44 o 
  -6  14   7      422.52      427.49     40.60 o 
  -5  14   7      130.19       90.20     55.61 o 
  -4  14   7       48.24      -19.98     28.95 o 
  -3  14   7       99.39       86.12     35.96 o 
  -2  14   7      772.94      803.88     50.75 o 
  -1  14   7      589.02      640.97     64.41 o 
   0  14   7       10.34       49.13     39.13 o 
   1  14   7      249.20      207.50     36.18 o 
   2  14   7      359.12      365.00     53.57 o 
   3  14   7      218.68      259.78     38.86 o 
   4  14   7       34.33       11.63     32.82 o 
  -7  15   7      207.65      146.85     35.57 o 
  -6  15   7       34.27       -3.94     40.16 o 
  -5  15   7      142.86      133.34     47.50 o 
  -4  15   7      236.90      236.29     51.07 o 
  -3  15   7       36.13        3.59     32.68 o 
  -2  15   7        5.15       -7.22     31.26 o 
  -1  15   7        1.51      -35.68     31.03 o 
   0  15   7       19.63      -13.24     45.34 o 
   1  15   7       74.27       76.44     34.90 o 
 -20   0   8        2.68      -37.52     32.87 o 
 -19   0   8      465.50      478.99     48.92 o 
 -18   0   8     1253.75     1222.02     67.87 o 
 -17   0   8     1334.98     1266.67    139.45 o 
 -16   0   8      435.35      434.28     44.59 o 
 -15   0   8       67.13       29.16     29.00 o 
 -14   0   8     1450.97     1462.45     95.11 o 
 -13   0   8     6990.30     7477.92    358.03 o 
 -12   0   8     3839.01     3998.91    171.74 o 
 -11   0   8      920.06     1027.58     81.98 o 
 -10   0   8     5317.77     4861.09    180.97 o 
  -9   0   8     2139.56     2190.69    108.06 o 
  -8   0   8     3216.71     3103.81     88.19 o 
  -7   0   8     7200.29     7122.49    125.64 o 
  -6   0   8       64.22       72.43     22.78 o 
  -5   0   8    16450.25    17046.38    276.05 o 
  -4   0   8    14439.16    14858.79    242.37 o 
  -3   0   8     1597.14     1635.19     41.32 o 
  -2   0   8      459.45      503.73     22.56 o 
  -1   0   8      980.86      802.19     26.53 o 
   0   0   8     1439.16     1284.64     53.59 o 
   1   0   8     2006.81     2051.62    157.86 o 
   2   0   8      681.66      654.39     42.44 o 
   3   0   8      791.81      871.47     50.61 o 
   4   0   8     4218.86     4046.99    125.12 o 
   5   0   8     1346.20     1347.69     66.25 o 
   6   0   8       30.45        1.44     27.56 o 
   7   0   8      442.42      360.81     44.07 o 
   8   0   8     1044.48     1032.98     64.39 o 
   9   0   8     2147.11     1951.03     83.85 o 
  10   0   8      398.95      416.80     50.49 o 
  11   0   8       51.19       31.76     37.31 o 
  12   0   8      179.36      218.60     47.34 o 
  13   0   8      435.33      475.24     55.86 o 
 -20   1   8      229.46      251.14     30.45 o 
 -19   1   8      153.30      140.57     26.61 o 
 -18   1   8       34.14        9.47     21.67 o 
 -17   1   8        3.69       -0.76     19.50 o 
 -16   1   8       44.69       38.32     20.21 o 
 -15   1   8      933.48      928.96     39.95 o 
 -14   1   8      310.60      320.60     31.85 o 
 -13   1   8       97.14       66.12     24.70 o 
 -12   1   8      262.66      293.43     24.64 o 
 -11   1   8       13.41       12.71     16.48 o 
 -10   1   8      830.58      807.59     41.93 o 
  -9   1   8       66.21       52.37     16.07 o 
  -8   1   8      871.58      862.92     25.47 o 
  -7   1   8     1451.72     1471.34     27.65 o 
  -6   1   8      422.78      438.60     16.70 o 
  -5   1   8      241.94      279.19     13.10 o 
  -4   1   8      723.04      710.90     21.58 o 
  -3   1   8       44.45       46.59      8.47 o 
  -2   1   8      630.53      605.31     16.45 o 
  -1   1   8      561.16      550.87     20.12 o 
   0   1   8        1.85       -9.86      9.15 o 
   1   1   8     1281.51     1197.29     37.58 o 
   2   1   8      190.85      204.62     20.75 o 
   3   1   8       23.35       -4.07     16.41 o 
   4   1   8      102.87      152.74     27.60 o 
   5   1   8       15.72       15.45     20.33 o 
   6   1   8      140.28       96.97     23.36 o 
   7   1   8        2.20      -25.69     20.78 o 
   8   1   8       24.87       -5.60     22.75 o 
   9   1   8      169.54      135.55     26.79 o 
  10   1   8       66.54       46.25     25.33 o 
  11   1   8       59.92        8.69     25.25 o 
  12   1   8       23.89       63.47     29.26 o 
  13   1   8       11.49       19.78     28.90 o 
 -20   2   8       33.43       -2.58     30.58 o 
 -19   2   8      592.38      583.85     38.00 o 
 -18   2   8      431.80      430.26     37.27 o 
 -17   2   8      499.35      513.17     33.36 o 
 -16   2   8      485.17      464.60     37.12 o 
 -15   2   8      224.08      207.69     29.88 o 
 -14   2   8     2068.98     1963.40     55.07 o 
 -13   2   8     4853.92     4869.72    106.87 o 
 -12   2   8      615.06      528.87     29.26 o 
 -11   2   8      402.84      415.13     30.99 o 
 -10   2   8     1556.77     1563.44     68.42 o 
  -9   2   8     1664.10     1650.78     36.36 o 
  -8   2   8     2522.93     2509.29     53.34 o 
  -7   2   8     2426.09     2428.88     44.20 o 
  -6   2   8       42.19       39.16      8.67 o 
  -5   2   8     5115.45     5432.19     70.52 o 
  -4   2   8     7967.28     7821.70     96.01 o 
  -3   2   8      163.55      128.33     13.01 o 
  -2   2   8      416.55      383.64     17.90 o 
  -1   2   8     1108.31     1084.72     28.43 o 
   0   2   8     2714.24     2638.24     47.55 o 
   1   2   8     1305.38     1355.57     32.75 o 
   2   2   8       43.79       41.46     16.61 o 
   3   2   8      882.32      882.08     36.25 o 
   4   2   8     3592.77     3383.71     71.86 o 
   5   2   8     4562.60     4340.77     86.38 o 
   6   2   8      901.22      897.75     40.42 o 
   7   2   8        5.30      -28.81     19.21 o 
   8   2   8       46.71       19.56     30.07 o 
   9   2   8      117.67      143.73     28.16 o 
  10   2   8      295.13      330.99     33.61 o 
  11   2   8       65.67      103.17     29.76 o 
  12   2   8       97.86       72.97     28.83 o 
 -19   3   8      398.11      450.70     35.96 o 
 -18   3   8      183.20      180.68     27.73 o 
 -17   3   8      208.12      180.49     30.97 o 
 -16   3   8     1152.56     1136.42     57.41 o 
 -15   3   8     1366.16     1308.28     46.36 o 
 -14   3   8      541.22      609.85     33.47 o 
 -13   3   8      337.69      296.03     26.60 o 
 -12   3   8     3835.38     3805.77     76.90 o 
 -11   3   8     5736.05     5660.32    116.75 o 
 -10   3   8     2852.35     2979.88     63.00 o 
  -9   3   8       57.19       64.68     13.44 o 
  -8   3   8     1237.93     1225.13     31.61 o 
  -7   3   8     6187.31     6164.46    100.54 o 
  -6   3   8     4002.26     4057.19     56.27 o 
  -5   3   8        1.58       -6.04      8.39 o 
  -4   3   8     3237.52     3240.29     47.46 o 
  -3   3   8     6280.78     6162.35     78.99 o 
  -2   3   8     5408.12     5685.93    101.00 o 
  -1   3   8     2373.68     2290.03     46.22 o 
   0   3   8       47.60       23.36     12.68 o 
   1   3   8     2248.13     2146.02     43.99 o 
   2   3   8     2513.63     2647.87     58.36 o 
   3   3   8     1224.14     1218.64     41.77 o 
   4   3   8        5.89       -0.62     18.97 o 
   5   3   8      290.19      305.55     28.37 o 
   6   3   8      577.49      580.53     34.03 o 
   7   3   8      406.36      504.36     34.05 o 
   8   3   8       76.05       98.38     37.19 o 
   9   3   8      110.11      134.83     41.62 o 
  10   3   8      369.02      355.34     39.90 o 
  11   3   8      298.85      341.59     35.88 o 
  12   3   8      136.76      232.35     34.19 o 
 -19   4   8       35.98       33.33     29.63 o 
 -18   4   8       24.48       -6.17     23.49 o 
 -17   4   8       16.19       22.37     28.44 o 
 -16   4   8      211.09      195.77     27.34 o 
 -15   4   8      119.01       70.41     22.63 o 
 -14   4   8      130.91       92.92     21.68 o 
 -13   4   8      612.22      537.42     51.16 o 
 -12   4   8       28.67       19.64     20.86 o 
 -11   4   8      269.90      232.62     24.56 o 
 -10   4   8      249.40      269.95     20.81 o 
  -9   4   8      186.98      196.25     20.05 o 
  -8   4   8       10.25       -5.14     11.00 o 
  -7   4   8      377.19      325.51     19.27 o 
  -6   4   8      465.95      500.58     19.19 o 
  -5   4   8      323.88      344.12     15.20 o 
  -4   4   8     1384.56     1368.76     30.90 o 
  -3   4   8       13.34      -13.37      8.92 o 
  -2   4   8     1167.69     1026.08     33.36 o 
  -1   4   8      267.01      263.03     20.21 o 
   0   4   8      153.21      134.48     16.27 o 
   1   4   8      199.26      195.54     18.27 o 
   2   4   8     1383.48     1458.55     37.96 o 
   3   4   8      142.70      138.23     19.01 o 
   4   4   8        2.16      -17.27     18.57 o 
   5   4   8       61.61       54.39     22.28 o 
   6   4   8       83.43       91.94     23.58 o 
   7   4   8      126.34      102.14     25.85 o 
   8   4   8        5.61      -18.92     21.18 o 
   9   4   8       14.03       13.48     24.73 o 
  10   4   8       30.68       -2.59     25.87 o 
  11   4   8       15.31       -0.34     26.34 o 
  12   4   8       91.54      103.80     34.78 o 
 -19   5   8      593.56      652.92     63.76 o 
 -18   5   8       77.37       60.87     31.30 o 
 -17   5   8      473.46      445.09     55.42 o 
 -16   5   8     1741.26     1706.29     53.82 o 
 -15   5   8     2331.49     2352.82     62.67 o 
 -14   5   8     1797.65     1756.56     51.92 o 
 -13   5   8        0.83       -2.17     18.45 o 
 -12   5   8     2538.53     2324.65     57.24 o 
 -11   5   8     4375.14     4368.01     83.87 o 
 -10   5   8     1176.88     1225.52     34.93 o 
  -9   5   8       10.13        5.61     13.84 o 
  -8   5   8     1566.86     1575.42     37.66 o 
  -7   5   8     5294.34     5338.26     81.20 o 
  -6   5   8     4352.23     4292.46     61.39 o 
  -5   5   8       62.63       62.20     11.79 o 
  -4   5   8     4643.22     4627.59    106.14 o 
  -3   5   8     5558.82     5332.30     78.54 o 
  -2   5   8     3973.37     3733.85     70.46 o 
  -1   5   8     1758.57     1762.86     40.86 o 
   0   5   8      192.29      217.83     19.07 o 
   1   5   8     2135.20     2117.11     68.69 o 
   2   5   8     1972.83     2063.03     47.95 o 
   3   5   8      592.34      609.63     27.98 o 
   4   5   8        8.96      -15.05     16.41 o 
   5   5   8      604.87      613.38     33.69 o 
   6   5   8     1042.28     1045.36     44.57 o 
   7   5   8      228.60      246.24     29.00 o 
   8   5   8       50.09       64.84     25.31 o 
   9   5   8       69.27       10.16     24.96 o 
  10   5   8      361.46      343.60     34.97 o 
  11   5   8      241.39      262.02     33.86 o 
  12   5   8       77.21       63.06     35.98 o 
 -18   6   8      649.15      710.49     41.81 o 
 -17   6   8      842.70      819.15     41.86 o 
 -16   6   8       59.41       33.02     22.70 o 
 -15   6   8      162.03      137.36     24.88 o 
 -14   6   8      280.91      325.49     28.65 o 
 -13   6   8       91.29       98.97     22.21 o 
 -12   6   8      230.46      223.83     23.83 o 
 -11   6   8      347.04      350.04     26.68 o 
 -10   6   8        4.48      -22.03     14.68 o 
  -9   6   8     3092.09     2879.05     55.45 o 
  -8   6   8     2312.24     2362.67     48.15 o 
  -7   6   8        8.69       -3.69     13.49 o 
  -6   6   8      721.87      736.85     23.86 o 
  -5   6   8       67.96       84.40     13.35 o 
  -4   6   8       25.89       10.29     12.06 o 
  -3   6   8        3.61      -12.46     10.28 o 
  -2   6   8       97.24       73.56     16.45 o 
  -1   6   8      647.74      690.82     28.12 o 
   0   6   8     4163.78     4035.32     76.91 o 
   1   6   8     1748.34     1790.39     48.39 o 
   2   6   8      648.89      658.27     29.09 o 
   3   6   8     1096.46     1088.01     46.60 o 
   4   6   8       83.32       81.55     21.77 o 
   5   6   8      208.24      245.24     30.40 o 
   6   6   8      720.15      721.65     70.90 o 
   7   6   8       12.87       43.08     23.23 o 
   8   6   8      413.34      417.00     34.09 o 
   9   6   8      252.25      273.09     32.65 o 
  10   6   8        9.71      -29.71     25.87 o 
  11   6   8       25.23        5.24     27.72 o 
 -18   7   8       44.47       62.22     36.78 o 
 -17   7   8       17.20      -42.51     28.34 o 
 -16   7   8      222.41      224.30     28.68 o 
 -15   7   8      639.10      629.28     35.78 o 
 -14   7   8      280.78      270.77     27.03 o 
 -13   7   8      373.96      321.31     28.12 o 
 -12   7   8     1371.94     1263.51     68.91 o 
 -11   7   8     1973.95     1804.77     44.33 o 
 -10   7   8      785.61      799.50     31.67 o 
  -9   7   8       14.86        9.37     15.66 o 
  -8   7   8      305.12      323.99     21.97 o 
  -7   7   8     1047.02     1031.27     33.54 o 
  -6   7   8     1187.90     1137.61     33.45 o 
  -5   7   8      157.57      186.63     15.84 o 
  -4   7   8     1154.02     1171.91     32.83 o 
  -3   7   8     1853.15     1761.24     41.86 o 
  -2   7   8      139.63      136.35     18.29 o 
  -1   7   8        5.08        0.87     15.89 o 
   0   7   8      213.58      249.23     20.89 o 
   1   7   8     1119.42     1122.45     36.41 o 
   2   7   8     1089.65     1075.56     61.17 o 
   3   7   8       58.20       48.42     17.23 o 
   4   7   8       65.87       41.21     18.85 o 
   5   7   8       54.43       61.47     19.54 o 
   6   7   8      319.18      328.12     30.20 o 
   7   7   8      216.57      216.15     46.34 o 
   8   7   8        0.68      -16.32     26.38 o 
   9   7   8      123.82      141.21     42.67 o 
  10   7   8       88.13       87.44     43.90 o 
  11   7   8       72.54      129.84    112.39 o 
 -17   8   8     1049.31     1149.06     71.39 o 
 -16   8   8       71.73       85.59     30.59 o 
 -15   8   8      261.98      246.22     32.80 o 
 -14   8   8      588.99      585.12     41.88 o 
 -13   8   8      542.30      569.64     39.42 o 
 -12   8   8      332.41      352.20     30.93 o 
 -11   8   8      162.60      174.26     20.50 o 
 -10   8   8      839.81      882.92     33.53 o 
  -9   8   8     4929.66     4820.78     80.49 o 
  -8   8   8     3750.74     3537.30     64.50 o 
  -7   8   8       38.44       29.28     16.50 o 
  -6   8   8     1653.54     1714.87     41.93 o 
  -5   8   8     1872.51     1844.94     42.11 o 
  -4   8   8     1427.29     1405.74     34.08 o 
  -3   8   8     2402.48     2366.70     50.22 o 
  -2   8   8     1448.38     1428.94     65.33 o 
  -1   8   8      435.90      468.33     25.85 o 
   0   8   8     2827.55     2866.68     57.72 o 
   1   8   8      156.46      187.04     24.43 o 
   2   8   8      284.00      270.30     23.27 o 
   3   8   8      669.43      693.37     31.30 o 
   4   8   8     1344.38     1304.05     74.20 o 
   5   8   8      674.94      658.81     41.56 o 
   6   8   8       53.73       17.63     23.29 o 
   7   8   8       65.84       33.75     29.56 o 
   8   8   8      598.99      602.70     46.56 o 
   9   8   8      807.61      810.19     51.75 o 
  10   8   8       94.09       29.94     34.34 o 
 -16   9   8       11.65        9.50     28.16 o 
 -15   9   8        4.90      -35.00     23.33 o 
 -14   9   8        6.42      -21.01     23.64 o 
 -13   9   8        5.49        3.72     23.62 o 
 -12   9   8       19.66      -23.39     15.59 o 
 -11   9   8       18.73        2.76     20.40 o 
 -10   9   8      314.99      229.36     25.11 o 
  -9   9   8      144.37      130.44     22.06 o 
  -8   9   8       15.20      -20.97     18.37 o 
  -7   9   8        0.53       -5.08     18.28 o 
  -6   9   8       12.08      -17.36     11.57 o 
  -5   9   8       16.86      -15.82     13.71 o 
  -4   9   8        0.56      -23.76     15.84 o 
  -3   9   8       79.35       50.55     18.21 o 
  -2   9   8        0.59        6.45     16.76 o 
  -1   9   8      783.54      770.79     35.17 o 
   0   9   8      827.49      828.91     37.40 o 
   1   9   8       83.73       70.18     22.30 o 
   2   9   8       17.34       20.34     21.16 o 
   3   9   8        0.81        0.52     20.81 o 
   4   9   8        6.40        1.31     21.31 o 
   5   9   8      107.32      115.81     25.57 o 
   6   9   8       52.73       40.06     24.70 o 
   7   9   8        8.14      -13.17     19.48 o 
   8   9   8       10.16      -24.00     29.98 o 
   9   9   8       27.93       39.67     33.80 o 
 -16  10   8       33.96       53.96     36.02 o 
 -15  10   8      202.00      244.56     36.82 o 
 -14  10   8      442.42      478.93     40.94 o 
 -13  10   8      356.13      450.21     38.10 o 
 -12  10   8      391.91      368.41     47.55 o 
 -11  10   8      164.57      139.57     24.66 o 
 -10  10   8      339.96      390.37     29.21 o 
  -9  10   8     1873.34     1924.16     57.17 o 
  -8  10   8     1298.18     1337.44     46.03 o 
  -7  10   8        4.96      -11.96     14.27 o 
  -6  10   8      882.45      893.36     43.58 o 
  -5  10   8     1291.66     1327.32     42.59 o 
  -4  10   8      787.63      751.23     49.37 o 
  -3  10   8      428.83      443.11     34.89 o 
  -2  10   8       34.89       -3.10     23.54 o 
  -1  10   8      897.05      949.02     40.62 o 
   0  10   8     3183.55     3432.01     75.33 o 
   1  10   8     1333.70     1276.66     46.43 o 
   2  10   8        0.93       -2.73     21.58 o 
   3  10   8      433.19      463.20     33.06 o 
   4  10   8      258.09      289.34     33.18 o 
   5  10   8      561.61      573.88     37.05 o 
   6  10   8      278.24      236.95     30.51 o 
   7  10   8        2.86      -13.25     24.85 o 
   8  10   8      291.52      366.19     42.50 o 
 -14  11   8       40.16       46.71     37.15 o 
 -13  11   8       12.93      -23.59     29.74 o 
 -12  11   8      198.18      159.25     28.02 o 
 -11  11   8      429.34      468.69     39.20 o 
 -10  11   8      690.26      671.84     42.20 o 
  -9  11   8      225.94      276.92     42.21 o 
  -8  11   8      332.72      322.66     39.33 o 
  -7  11   8      934.45      934.30     48.57 o 
  -6  11   8      624.84      598.12     50.08 o 
  -5  11   8       39.66      -40.47     36.69 o 
  -4  11   8       32.84       30.87     24.35 o 
  -3  11   8      209.34      257.30     48.38 o 
  -2  11   8      560.53      588.68     53.70 o 
  -1  11   8      886.24      878.01     47.39 o 
   0  11   8       86.45       30.18     28.03 o 
   1  11   8      472.54      471.23     38.96 o 
   2  11   8      918.84      996.77     69.34 o 
   3  11   8      261.33      217.65     33.50 o 
   4  11   8       34.61      -21.99     34.71 o 
   5  11   8        0.54      -18.80     27.01 o 
   6  11   8       29.86       35.97     26.56 o 
   7  11   8      191.40      154.10     31.39 o 
 -13  12   8        5.48      -40.77     33.76 o 
 -12  12   8       43.17        3.87     23.90 o 
 -11  12   8       50.60       55.00     31.05 o 
 -10  12   8       70.53       72.16     29.01 o 
  -9  12   8      336.59      337.09     43.60 o 
  -8  12   8      368.16      399.44     49.39 o 
  -7  12   8        1.30      -36.13     24.09 o 
  -6  12   8      176.29      174.19     52.34 o 
  -5  12   8       20.69      -38.17     33.21 o 
  -4  12   8       60.58       61.98     28.25 o 
  -3  12   8      150.91      173.57     31.16 o 
  -2  12   8       14.91       -7.75     27.44 o 
  -1  12   8       69.22       54.12     28.60 o 
   0  12   8      310.83      313.23     36.56 o 
   1  12   8      274.54      300.55     36.06 o 
   2  12   8        1.06      -29.24     26.37 o 
   3  12   8       92.56      102.09     31.00 o 
   4  12   8        2.89       12.28     28.92 o 
   5  12   8        1.25      -15.67     30.32 o 
   6  12   8       92.98       61.38     34.03 o 
 -11  13   8      571.55      569.35     45.04 o 
 -10  13   8      654.02      671.15     56.59 o 
  -9  13   8      115.37       60.70     30.02 o 
  -8  13   8      159.43      134.00     32.56 o 
  -7  13   8      764.40      855.75    137.24 o 
  -6  13   8      392.82      435.07     51.37 o 
  -5  13   8        0.27       -2.21     40.31 o 
  -4  13   8      102.55      103.85     47.13 o 
  -3  13   8      372.58      394.40     43.64 o 
  -2  13   8      757.02      803.61     60.27 o 
  -1  13   8      530.91      627.85     45.34 o 
   0  13   8        0.05      -11.58     28.71 o 
   1  13   8      378.64      461.13     41.94 o 
   2  13   8      386.04      410.20     40.26 o 
   3  13   8      192.79      209.86     37.15 o 
   4  13   8        6.58       -6.68     45.80 o 
  -9  14   8        0.50       -1.78     31.20 o 
  -8  14   8        8.50      -35.98     39.58 o 
  -7  14   8       24.68        7.94     61.46 o 
  -6  14   8        9.28      -22.48     50.31 o 
  -5  14   8       47.64      -40.05     39.34 o 
  -4  14   8       79.76        3.55     41.41 o 
  -3  14   8        6.67      -34.07     60.25 o 
  -2  14   8       93.86       77.17     33.09 o 
  -1  14   8        0.07       21.43     30.20 o 
   0  14   8        0.71        3.06     29.50 o 
   1  14   8       29.50       33.14     42.57 o 
   2  14   8        0.10      -39.08     30.37 o 
 -20   1   9      193.31      160.58     30.42 o 
 -19   1   9     1141.00     1211.89     50.16 o 
 -18   1   9     1092.32     1049.84     46.18 o 
 -17   1   9      142.02      121.62     24.55 o 
 -16   1   9        5.12      -25.11     18.60 o 
 -15   1   9        5.91      -14.50     19.07 o 
 -14   1   9     2712.03     2711.92    116.17 o 
 -13   1   9     5631.41     5483.51    118.38 o 
 -12   1   9      262.76      254.34     31.41 o 
 -11   1   9     2661.04     2580.99     60.89 o 
 -10   1   9     5211.99     5443.74    132.47 o 
  -9   1   9     1479.80     1477.61     43.16 o 
  -8   1   9      608.39      554.69     27.86 o 
  -7   1   9       86.34      103.74     16.80 o 
  -6   1   9      827.43      908.58     23.71 o 
  -5   1   9    10412.83    10690.05    141.32 o 
  -4   1   9    10267.24    10305.03    124.04 o 
  -3   1   9        0.18       -0.54     10.60 o 
  -2   1   9     2928.19     2887.95     50.41 o 
  -1   1   9     2359.31     2229.68     51.60 o 
   0   1   9      682.89      758.20     32.14 o 
   1   1   9      153.85      166.26     21.58 o 
   2   1   9       26.14        5.59     18.66 o 
   3   1   9     2108.04     2033.83     55.20 o 
   4   1   9     2809.59     2826.70     67.62 o 
   5   1   9      172.53      219.93     27.11 o 
   6   1   9     1051.85      897.59     42.37 o 
   7   1   9      870.41      887.14     43.29 o 
   8   1   9      402.49      432.72     34.59 o 
   9   1   9      238.21      264.25     42.93 o 
  10   1   9       15.12       71.11     28.78 o 
  11   1   9       33.32       30.66     29.48 o 
 -19   2   9      164.72      157.78     28.54 o 
 -18   2   9        4.87       -6.23     22.14 o 
 -17   2   9      287.51      313.15     28.99 o 
 -16   2   9      549.77      600.06     40.83 o 
 -15   2   9      969.73      981.26     49.15 o 
 -14   2   9       51.88       49.89     22.18 o 
 -13   2   9      884.61      900.55     65.21 o 
 -12   2   9     1643.35     1477.21    115.45 o 
 -11   2   9      816.22      836.58     52.62 o 
 -10   2   9      525.28      573.54     31.85 o 
  -9   2   9      329.46      398.80     24.17 o 
  -8   2   9     2648.16     2639.96     48.63 o 
  -7   2   9     3901.94     3973.78     63.94 o 
  -6   2   9     1214.88     1260.30     27.02 o 
  -5   2   9      296.24      309.14     16.09 o 
  -4   2   9     1110.23     1100.68     26.91 o 
  -3   2   9     2463.42     2496.23     46.46 o 
  -2   2   9     2225.61     2229.12     43.51 o 
  -1   2   9      142.02      164.66     15.13 o 
   0   2   9      332.12      330.97     24.02 o 
   1   2   9      977.69     1064.78     39.57 o 
   2   2   9      680.83      685.77     33.26 o 
   3   2   9      886.99      939.85     41.32 o 
   4   2   9        1.80       14.61     21.36 o 
   5   2   9      468.88      458.18     35.30 o 
   6   2   9      500.69      522.55     35.33 o 
   7   2   9       51.44       45.24     24.44 o 
   8   2   9       16.85       12.45     25.01 o 
   9   2   9      107.15       79.11     27.43 o 
  10   2   9      133.96      150.56     30.51 o 
  11   2   9       97.78      113.10     30.95 o 
 -19   3   9      505.27      547.70     38.17 o 
 -18   3   9       75.18       58.75     24.26 o 
 -17   3   9       30.34       30.39     27.22 o 
 -16   3   9       49.83       16.88     21.37 o 
 -15   3   9        9.76      -24.20     18.99 o 
 -14   3   9      906.55      909.01     40.01 o 
 -13   3   9     1495.35     1397.42     45.84 o 
 -12   3   9      120.35       87.71     21.75 o 
 -11   3   9      961.44      917.04     37.69 o 
 -10   3   9     1039.90     1008.90     36.98 o 
  -9   3   9      146.53      132.04     22.77 o 
  -8   3   9       82.71       83.67     14.44 o 
  -7   3   9       50.96       40.45     18.96 o 
  -6   3   9       35.13       30.79      9.74 o 
  -5   3   9      844.43      890.07     23.40 o 
  -4   3   9     2030.27     1904.65     39.44 o 
  -3   3   9        8.30      -12.06     14.97 o 
  -2   3   9     1620.02     1592.05     37.09 o 
  -1   3   9     1410.13     1362.73     34.77 o 
   0   3   9        5.48      -20.00     16.21 o 
   1   3   9       77.92       41.82     19.01 o 
   2   3   9      225.23      228.05     25.17 o 
   3   3   9     1335.36     1299.63     46.00 o 
   4   3   9     1828.95     1805.74     56.35 o 
   5   3   9      497.30      494.97     33.55 o 
   6   3   9       83.34       45.10     23.93 o 
   7   3   9      268.63      269.83     30.68 o 
   8   3   9       33.70        0.01     24.27 o 
   9   3   9        5.40      -23.37     24.40 o 
  10   3   9       10.39      -38.85     25.90 o 
  11   3   9        0.87      -10.73     27.82 o 
 -19   4   9      311.30      277.94     37.27 o 
 -18   4   9        8.27       -5.57     22.34 o 
 -17   4   9     1085.98     1030.02     45.93 o 
 -16   4   9     1233.84     1343.01     49.18 o 
 -15   4   9     1252.81     1206.82     69.61 o 
 -14   4   9      418.96      419.10     30.11 o 
 -13   4   9     1040.48     1071.62     71.19 o 
 -12   4   9     4769.64     4760.06     91.41 o 
 -11   4   9     3492.53     3500.49     97.35 o 
 -10   4   9      814.83      832.85     35.29 o 
  -9   4   9       17.30        5.81     14.12 o 
  -8   4   9      982.58      996.10     30.07 o 
  -7   4   9     1590.43     1627.87     37.23 o 
  -6   4   9      380.07      373.87     19.58 o 
  -5   4   9      116.97      155.56     13.07 o 
  -4   4   9     5878.38     5888.69     88.30 o 
  -3   4   9     9083.69     8991.84    125.06 o 
  -2   4   9     2910.50     2802.09     57.39 o 
  -1   4   9       46.89       29.06     16.81 o 
   0   4   9     1123.15     1087.30     33.67 o 
   1   4   9     3051.34     3167.39     69.22 o 
   2   4   9     4542.83     4310.26     85.94 o 
   3   4   9     2507.99     2594.77     64.15 o 
   4   4   9       86.69       51.35     22.75 o 
   5   4   9      794.71      779.91     48.43 o 
   6   4   9      759.50      822.74     40.72 o 
   7   4   9      116.76      111.28     26.57 o 
   8   4   9       34.96        9.29     24.46 o 
   9   4   9       42.96       -0.74     26.60 o 
  10   4   9      372.44      428.03     38.67 o 
  11   4   9      240.46      251.28     35.73 o 
 -19   5   9        0.28      -18.65     19.69 o 
 -18   5   9      254.35      203.78     40.30 o 
 -17   5   9      303.02      355.04     49.96 o 
 -16   5   9       52.43       36.29     36.10 o 
 -15   5   9      379.67      381.04     30.34 o 
 -14   5   9      119.07       93.67     29.90 o 
 -13   5   9        5.30       24.17     13.30 o 
 -12   5   9        1.06      -17.92     27.28 o 
 -11   5   9      144.78      109.84     22.10 o 
 -10   5   9        0.95      -18.26     18.91 o 
  -9   5   9     1312.20     1236.48     35.89 o 
  -8   5   9      693.52      711.08     27.11 o 
  -7   5   9       14.41       11.55     13.11 o 
  -6   5   9      380.27      384.65     24.80 o 
  -5   5   9        0.20       -3.63     14.68 o 
  -4   5   9       50.22       30.76     13.86 o 
  -3   5   9       14.86        3.72     13.92 o 
  -2   5   9      118.66       93.02     15.05 o 
  -1   5   9       22.27        3.76     15.30 o 
   0   5   9      158.58      175.74     19.69 o 
   1   5   9        0.09       -3.21     18.87 o 
   2   5   9      766.38      785.21     38.07 o 
   3   5   9      570.14      550.48     33.69 o 
   4   5   9       57.67       61.07     23.24 o 
   5   5   9       53.91       13.42     22.46 o 
   6   5   9      329.74      303.85     31.02 o 
   7   5   9       11.34       -9.83     24.06 o 
   8   5   9      204.39      152.63     30.64 o 
   9   5   9      141.19      125.10     29.77 o 
  10   5   9        2.09      -29.35     26.66 o 
 -18   6   9       24.23       17.49     24.74 o 
 -17   6   9      480.18      513.35     36.47 o 
 -16   6   9      709.30      700.15     38.05 o 
 -15   6   9      473.47      581.06     35.53 o 
 -14   6   9       77.79       71.11     25.48 o 
 -13   6   9      681.49      750.40     41.97 o 
 -12   6   9     2879.39     2750.28     67.40 o 
 -11   6   9     2932.26     2736.83     63.86 o 
 -10   6   9       98.42       95.20     18.16 o 
  -9   6   9      511.38      554.76     26.54 o 
  -8   6   9     1649.47     1693.51     41.61 o 
  -7   6   9     3201.97     3127.74     57.92 o 
  -6   6   9     2939.86     2812.51     53.19 o 
  -5   6   9      516.16      529.94     24.94 o 
  -4   6   9     1044.29      996.41     33.04 o 
  -3   6   9     2522.64     2552.18     58.69 o 
  -2   6   9     1373.11     1453.67     43.63 o 
  -1   6   9      154.27      140.27     21.04 o 
   0   6   9       86.08       53.32     18.05 o 
   1   6   9      701.64      694.42     30.31 o 
   2   6   9     1427.70     1447.93     41.98 o 
   3   6   9      274.97      295.17     53.65 o 
   4   6   9      135.38      104.12     29.24 o 
   5   6   9      395.11      445.62     38.24 o 
   6   6   9      370.52      419.04     33.92 o 
   7   6   9      212.83      190.30     30.25 o 
   8   6   9        6.96       29.95     26.17 o 
   9   6   9      299.52      314.67     36.09 o 
  10   6   9      262.26      259.75     36.32 o 
 -18   7   9     1007.48      976.57     57.04 o 
 -17   7   9      770.92      850.37     52.14 o 
 -16   7   9        2.76      -29.61     21.85 o 
 -15   7   9      640.19      662.84     36.74 o 
 -14   7   9     1068.15     1075.59     53.61 o 
 -13   7   9      310.24      209.56     43.66 o 
 -12   7   9        7.89      -20.86     18.42 o 
 -11   7   9        0.52      -17.63     18.05 o 
 -10   7   9      775.92      761.83     30.95 o 
  -9   7   9     4082.24     4085.81     71.62 o 
  -8   7   9     1698.36     1636.15     42.21 o 
  -7   7   9      444.84      439.61     23.78 o 
  -6   7   9     2354.77     2193.67     47.36 o 
  -5   7   9     2563.05     2460.75     51.38 o 
  -4   7   9     1229.65     1238.50     42.02 o 
  -3   7   9      541.44      543.08     27.81 o 
  -2   7   9       44.12        1.34     16.76 o 
  -1   7   9      590.29      690.00     30.20 o 
   0   7   9     1186.06     1160.85     38.11 o 
   1   7   9        1.47      -22.06     18.18 o 
   2   7   9      233.03      253.87     23.30 o 
   3   7   9      268.58      276.76     24.56 o 
   4   7   9      381.90      363.33     34.63 o 
   5   7   9       98.85      104.37     25.88 o 
   6   7   9       51.53       34.10     23.55 o 
   7   7   9      137.68      102.35     30.95 o 
   8   7   9      307.71      243.11     86.18 o 
   9   7   9      300.80      285.82     50.74 o 
 -17   8   9       31.04       -4.04     28.69 o 
 -16   8   9       46.67       57.41     29.46 o 
 -15   8   9       83.26      -13.06     23.94 o 
 -14   8   9       20.30      -13.55     22.82 o 
 -13   8   9       86.95       52.54     24.03 o 
 -12   8   9      136.79      133.14     22.88 o 
 -11   8   9      219.31      237.52     22.69 o 
 -10   8   9        0.14       -0.42     16.08 o 
  -9   8   9       67.80       45.96     18.13 o 
  -8   8   9      204.84      161.51     21.65 o 
  -7   8   9      171.51      172.92     19.82 o 
  -6   8   9       66.85       33.44     20.74 o 
  -5   8   9       16.24      -20.14     17.93 o 
  -4   8   9       18.48      -15.49     16.27 o 
  -3   8   9      313.75      313.71     23.42 o 
  -2   8   9      302.07      329.69     24.14 o 
  -1   8   9       20.81       -9.17     20.96 o 
   0   8   9      324.68      331.49     30.95 o 
   1   8   9      142.77      101.05     27.37 o 
   2   8   9       86.83       88.86     20.99 o 
   3   8   9       16.04      -26.20     17.49 o 
   4   8   9        0.04       -3.19     22.92 o 
   5   8   9      178.81      154.28     46.39 o 
   6   8   9      211.56      142.46     41.03 o 
   7   8   9       51.29       41.12     30.09 o 
   8   8   9        2.66       33.50     30.85 o 
   9   8   9        0.11       16.70     39.49 o 
 -16   9   9        9.82       10.20     29.03 o 
 -15   9   9      734.95      817.78     47.80 o 
 -14   9   9      927.90      986.77     50.65 o 
 -13   9   9      398.02      384.23     34.81 o 
 -12   9   9      134.57       79.56     25.93 o 
 -11   9   9       19.58        8.21     19.79 o 
 -10   9   9     1092.75     1132.38     42.89 o 
  -9   9   9     1929.59     2026.85     55.13 o 
  -8   9   9      729.87      709.84     34.18 o 
  -7   9   9      215.88      176.67     29.18 o 
  -6   9   9     2170.43     2172.16     57.03 o 
  -5   9   9     1775.88     1606.61     77.37 o 
  -4   9   9      518.94      523.63     27.77 o 
  -3   9   9        0.11      -31.92     21.28 o 
  -2   9   9      441.31      479.18     27.94 o 
  -1   9   9     1788.82     1859.93     53.70 o 
   0   9   9     1489.37     1402.95     48.25 o 
   1   9   9      161.68      153.31     25.64 o 
   2   9   9      172.43      196.24     28.00 o 
   3   9   9     1014.11     1102.83     46.58 o 
   4   9   9      503.81      563.40     51.14 o 
   5   9   9       58.81       63.19     29.51 o 
   6   9   9        0.00       -8.95     20.91 o 
   7   9   9       74.82       69.14     32.28 o 
   8   9   9      359.19      340.23     90.88 o 
 -15  10   9       87.28      120.53     32.60 o 
 -14  10   9        0.65      -23.77     25.29 o 
 -13  10   9      120.38       89.57     27.32 o 
 -12  10   9       91.15      114.40     28.26 o 
 -11  10   9       28.27       25.18     33.51 o 
 -10  10   9      196.92      167.93     24.88 o 
  -9  10   9        0.09      -38.11     25.40 o 
  -8  10   9      256.59      300.86     27.37 o 
  -7  10   9      219.91      241.07     40.59 o 
  -6  10   9       58.77      -17.15     28.97 o 
  -5  10   9       62.33       37.67     32.90 o 
  -4  10   9      426.51      400.15    111.13 o 
  -3  10   9      145.58      217.69     29.65 o 
  -2  10   9       23.74        1.93     24.50 o 
  -1  10   9       81.32       34.56     23.33 o 
   0  10   9       23.68        3.62     22.22 o 
   1  10   9      250.03      294.62     29.69 o 
   2  10   9       79.00       69.09     24.98 o 
   3  10   9       65.93       72.62     26.39 o 
   4  10   9        0.96       12.25     23.69 o 
   5  10   9       26.85       -1.64     34.44 o 
   6  10   9       20.51       19.20     31.87 o 
   7  10   9       28.70      -13.95     31.82 o 
 -14  11   9      339.02      343.59     71.69 o 
 -13  11   9       64.10       27.80     60.37 o 
 -12  11   9       21.07      -14.61     32.14 o 
 -11  11   9        0.48      -20.53     25.66 o 
 -10  11   9      231.59      290.25     34.10 o 
  -9  11   9      928.77      948.75     48.56 o 
  -8  11   9      329.62      394.32     47.47 o 
  -7  11   9      267.67      225.99     40.32 o 
  -6  11   9      836.01      941.23     61.71 o 
  -5  11   9      283.00      223.92     41.86 o 
  -4  11   9       79.35       -4.45     34.53 o 
  -3  11   9        8.04      -34.63     23.08 o 
  -2  11   9       56.00       40.32     26.47 o 
  -1  11   9      548.73      575.81     40.93 o 
   0  11   9      515.94      538.46     57.24 o 
   1  11   9       16.62       10.59     27.22 o 
   2  11   9      331.23      361.30     62.78 o 
   3  11   9      315.93      381.21     39.42 o 
   4  11   9       47.12       -0.54     28.60 o 
   5  11   9       24.38       25.67     38.54 o 
   6  11   9        4.08        9.61     32.21 o 
 -12  12   9      449.93      427.56     49.63 o 
 -11  12   9      544.65      556.21     43.15 o 
 -10  12   9      136.25       83.03     29.57 o 
  -9  12   9       15.89        2.29     35.68 o 
  -8  12   9      401.01      315.23    126.24 o 
  -7  12   9      746.67      778.67     60.94 o 
  -6  12   9      327.32      261.04     46.97 o 
  -5  12   9       61.21       15.53     41.89 o 
  -4  12   9      426.88      364.66     47.32 o 
  -3  12   9      465.05      446.81     38.48 o 
  -2  12   9      188.45      181.04     33.25 o 
  -1  12   9       11.78      -40.01     26.68 o 
   0  12   9      115.17      110.39     46.42 o 
   1  12   9      440.28      554.18     44.50 o 
   2  12   9      509.93      560.85     44.24 o 
   3  12   9      141.47      148.12     34.65 o 
   4  12   9        1.14       -9.70     65.25 o 
 -10  13   9       11.78      -50.27     36.29 o 
  -9  13   9        6.75      -36.31     66.42 o 
  -8  13   9        4.80       -1.02     64.17 o 
  -7  13   9       73.65      -10.47     37.66 o 
  -6  13   9      160.34      165.69     70.34 o 
  -5  13   9        0.38      -14.93     37.36 o 
  -4  13   9       66.96       17.22     41.52 o 
  -3  13   9        1.98      -10.69     36.48 o 
  -2  13   9        3.42       -0.70     37.50 o 
  -1  13   9       48.51       19.05     30.59 o 
   0  13   9       78.43       61.48     34.59 o 
   1  13   9        0.04       35.06     31.81 o 
   2  13   9       54.98       39.09     32.61 o 
  -7  14   9      559.69      684.20     63.56 o 
  -6  14   9       78.78       60.13     46.65 o 
  -5  14   9       10.74       38.11     44.02 o 
  -4  14   9      129.58      124.30     47.64 o 
  -3  14   9      334.12      386.23     86.65 o 
  -2  14   9      224.09      203.97     48.67 o 
  -1  14   9       18.58      -35.67     34.00 o 
 -19   0  10     1714.30     1771.15     86.54 o 
 -18   0  10     1152.85     1238.21     76.67 o 
 -17   0  10       28.81      -17.20     28.91 o 
 -16   0  10      518.51      487.71     47.12 o 
 -15   0  10      828.66      835.15     79.33 o 
 -14   0  10     2194.89     2304.81    123.37 o 
 -12   0  10        0.21       29.16     27.33 o 
 -11   0  10     8384.20     8849.84    206.85 o 
 -10   0  10    13613.33    13636.37    424.99 o 
  -9   0  10      754.91      876.95     80.05 o 
  -8   0  10      555.14      441.94     61.33 o 
  -7   0  10     1140.92     1182.08     55.12 o 
  -6   0  10     3831.87     3670.66    101.17 o 
  -5   0  10    13033.39    13118.66    364.97 o 
  -4   0  10     1438.96     1519.30     80.11 o 
  -3   0  10     1185.94     1282.37     55.94 o 
  -2   0  10     3311.33     3232.78     95.58 o 
  -1   0  10     2403.48     2286.03     78.36 o 
   0   0  10      376.66      411.75     39.08 o 
   1   0  10      112.51       78.68     29.17 o 
   2   0  10      369.25      383.16     42.18 o 
   3   0  10     1633.48     1673.03     75.19 o 
   4   0  10     1247.22     1226.96     75.29 o 
   5   0  10        4.08      -32.73     36.17 o 
   6   0  10      798.68      838.06     60.55 o 
   7   0  10      399.49      449.57     53.39 o 
   8   0  10      470.79      459.75     53.60 o 
   9   0  10       85.39       41.92     60.24 o 
  10   0  10        1.36      -46.13     66.39 o 
 -19   1  10       18.06      -15.86     24.25 o 
 -18   1  10       41.20       20.21     24.16 o 
 -17   1  10      104.90       80.25     23.65 o 
 -16   1  10      122.74      128.22     23.44 o 
 -15   1  10      150.70       81.74     22.74 o 
 -14   1  10       28.49        9.27     20.14 o 
 -13   1  10      428.32      374.64     33.16 o 
 -12   1  10       32.44       34.08     20.98 o 
 -11   1  10       30.24       59.23     26.37 o 
 -10   1  10       98.05       65.69     21.25 o 
  -9   1  10      849.42      780.92     34.15 o 
  -8   1  10     2368.78     2433.38     56.96 o 
  -7   1  10       89.97       98.46     14.94 o 
  -6   1  10        6.85      -19.11     12.74 o 
  -5   1  10       54.25       35.14     15.41 o 
  -4   1  10      408.49      420.08     24.35 o 
  -3   1  10     1023.23      984.22     36.30 o 
  -2   1  10      376.12      357.89     25.02 o 
  -1   1  10        0.80       -1.91     16.60 o 
   0   1  10      245.64      249.20     24.75 o 
   1   1  10      346.11      320.10     27.31 o 
   2   1  10       99.36      129.33     23.71 o 
   3   1  10      114.83       82.72     23.59 o 
   4   1  10       27.17       24.49     22.37 o 
   5   1  10      111.52       79.30     25.94 o 
   6   1  10      118.70      112.94     26.69 o 
   7   1  10        0.11       -5.49     32.81 o 
   8   1  10        5.24       22.50     25.81 o 
   9   1  10       16.15        8.97     28.12 o 
  10   1  10        6.55      -17.38     29.14 o 
 -19   2  10     1309.56     1384.90     55.27 o 
 -18   2  10      766.89      762.94     41.19 o 
 -17   2  10        0.86       12.58     21.91 o 
 -16   2  10       87.17       88.95     26.76 o 
 -15   2  10      225.47      167.42     28.86 o 
 -14   2  10     2071.34     1987.08     66.58 o 
 -13   2  10     1528.85     1592.11     51.04 o 
 -12   2  10        3.96      -17.92     18.74 o 
 -11   2  10     2395.64     2434.46     60.35 o 
 -10   2  10     4459.10     4464.11     85.66 o 
  -9   2  10      984.01      937.36     55.74 o 
  -8   2  10      922.82      920.62     35.79 o 
  -7   2  10     2633.81     2601.56     49.31 o 
  -6   2  10     1076.74     1139.35     31.24 o 
  -5   2  10     3290.81     3384.64     58.30 o 
  -4   2  10     2159.53     2203.66     49.87 o 
  -3   2  10     1062.13     1100.52     38.87 o 
  -2   2  10     3314.73     3279.47     68.94 o 
  -1   2  10     1380.69     1292.85     42.13 o 
   0   2  10        8.69      -24.15     17.58 o 
   1   2  10       55.64       27.19     19.69 o 
   2   2  10      208.13      171.29     25.14 o 
   3   2  10      521.32      537.99     37.23 o 
   4   2  10      659.06      689.79     38.38 o 
   5   2  10       21.95       21.63     23.87 o 
   6   2  10      622.72      676.78     39.85 o 
   7   2  10      536.69      611.59     46.61 o 
   8   2  10       19.40        0.73     26.90 o 
   9   2  10        3.52      -32.65     26.08 o 
  10   2  10        1.36        4.13     28.81 o 
 -19   3  10       43.71       26.22     27.03 o 
 -18   3  10      206.50      184.33     28.42 o 
 -17   3  10     1328.97     1438.85     61.61 o 
 -16   3  10      900.76      952.08     43.89 o 
 -15   3  10      460.34      436.81     32.14 o 
 -14   3  10       23.18       -0.51     13.61 o 
 -13   3  10     1019.44      967.80     41.34 o 
 -12   3  10     2576.11     2546.85     63.04 o 
 -11   3  10     2679.42     2731.53     71.54 o 
 -10   3  10      268.71      245.25     24.35 o 
  -9   3  10      771.94      742.08     32.97 o 
  -8   3  10      971.92      954.67     49.65 o 
  -7   3  10      312.01      342.29     19.44 o 
  -6   3  10       36.55       25.35     16.20 o 
  -5   3  10      134.63      145.25     15.80 o 
  -4   3  10     2754.45     2820.50     52.83 o 
  -3   3  10     1793.84     1822.66     46.36 o 
  -2   3  10      598.39      620.43     39.03 o 
  -1   3  10       58.74        6.49     18.64 o 
   0   3  10     1783.74     1794.53     50.86 o 
   1   3  10     1876.33     1837.13     53.29 o 
   2   3  10      788.62      856.92     40.14 o 
   3   3  10      157.76      199.92     26.70 o 
   4   3  10      122.68      171.81     29.83 o 
   5   3  10      792.30      837.98     42.64 o 
   6   3  10      598.44      663.29     39.65 o 
   7   3  10       73.24       60.47     27.25 o 
   8   3  10       21.35      -18.45     26.22 o 
   9   3  10      210.01      177.50     32.73 o 
  10   3  10      154.67      219.71     37.64 o 
 -19   4  10      157.77      182.72     35.13 o 
 -18   4  10       24.49        8.11     23.63 o 
 -17   4  10      120.32       81.41     37.73 o 
 -16   4  10       30.54       11.61     21.74 o 
 -15   4  10        5.20      -16.80     20.42 o 
 -14   4  10      262.86      185.34     23.85 o 
 -13   4  10      428.69      426.06     30.45 o 
 -12   4  10       11.12       10.87     19.21 o 
 -11   4  10      711.41      700.98     34.17 o 
 -10   4  10      313.75      366.44     26.35 o 
  -9   4  10       36.57       28.97     17.75 o 
  -8   4  10      184.12      196.23     19.09 o 
  -7   4  10      110.33      101.79     15.42 o 
  -6   4  10       52.86       50.03     17.93 o 
  -5   4  10       70.24      101.53     15.07 o 
  -4   4  10       33.94       19.34     13.97 o 
  -3   4  10      103.52      103.44     16.46 o 
  -2   4  10      633.42      621.00     26.48 o 
  -1   4  10       70.90       74.29     24.00 o 
   0   4  10      256.58      277.52     26.51 o 
   1   4  10        9.25       29.73     21.09 o 
   2   4  10        0.60      -19.49     20.27 o 
   3   4  10       35.21       51.88     22.92 o 
   4   4  10      147.90      133.90     26.38 o 
   5   4  10       21.90        4.40     23.71 o 
   6   4  10      143.34      155.11     29.09 o 
   7   4  10      143.82      127.38     28.58 o 
   8   4  10        1.35        5.31     26.50 o 
   9   4  10        6.59       14.09     29.94 o 
 -18   5  10      194.40      111.39     28.21 o 
 -17   5  10     1112.43     1109.20     56.81 o 
 -16   5  10      596.74      760.27     47.09 o 
 -15   5  10       78.44       62.07     25.92 o 
 -14   5  10       73.03       53.36     16.51 o 
 -13   5  10     1331.26     1241.39     51.04 o 
 -12   5  10     3392.87     3488.73     86.80 o 
 -11   5  10     2562.09     2545.61     70.38 o 
 -10   5  10       20.15      -15.69     12.24 o 
  -9   5  10     1410.05     1538.24     51.20 o 
  -8   5  10     2312.23     2301.89     60.51 o 
  -7   5  10     1175.92     1121.09     71.69 o 
  -6   5  10      920.35      897.87     36.16 o 
  -5   5  10       37.37       37.27     23.98 o 
  -4   5  10     1254.74     1284.92     36.42 o 
  -3   5  10     1029.85     1017.37     33.52 o 
  -2   5  10       93.31       41.22     15.17 o 
  -1   5  10      350.53      311.38     26.85 o 
   0   5  10     1683.92     1654.08     50.38 o 
   1   5  10     2297.07     2304.80     70.79 o 
   2   5  10     1595.00     1705.54     54.16 o 
   3   5  10      304.23      328.82     31.11 o 
   4   5  10       87.53       69.34     25.29 o 
   5   5  10      764.00      711.65     40.85 o 
   6   5  10      359.65      433.05     62.04 o 
   7   5  10       61.53       56.07     27.40 o 
   8   5  10        0.15       16.89     28.38 o 
   9   5  10      217.61      309.47     36.99 o 
 -18   6  10      380.35      491.16     38.76 o 
 -17   6  10      149.98      145.38     28.40 o 
 -16   6  10      136.68      156.81     26.81 o 
 -15   6  10      921.52      831.19     74.03 o 
 -14   6  10      658.26      598.65     35.11 o 
 -13   6  10       31.22       -4.57     19.98 o 
 -12   6  10        7.59      -22.05     18.41 o 
 -11   6  10       36.87       25.68     19.46 o 
 -10   6  10      352.01      364.32     26.67 o 
  -9   6  10     1613.51     1504.19     40.89 o 
  -8   6  10       29.52       -9.51     19.44 o 
  -7   6  10     1048.94      979.88     39.49 o 
  -6   6  10     1296.07     1362.45     60.04 o 
  -5   6  10     1090.90     1119.56     41.06 o 
  -4   6  10      544.25      603.15     30.05 o 
  -3   6  10      146.05       74.99     22.58 o 
  -2   6  10        7.24      -23.06     15.38 o 
  -1   6  10      407.69      435.32     26.12 o 
   0   6  10      653.67      688.81     34.87 o 
   1   6  10       20.54       -3.42     20.89 o 
   2   6  10      613.43      614.26     35.26 o 
   3   6  10       83.70       74.00     28.38 o 
   4   6  10       16.34       29.13     26.29 o 
   5   6  10        0.11      -22.75     29.33 o 
   6   6  10        6.02      -23.73     24.01 o 
   7   6  10      265.87      227.53     32.85 o 
   8   6  10      465.25      513.68     41.12 o 
   9   6  10       95.88      126.54     34.00 o 
 -17   7  10      259.24      221.57     36.53 o 
 -16   7  10      156.73      141.18     27.27 o 
 -15   7  10       80.90       35.57     18.39 o 
 -14   7  10        0.43      -12.35     19.53 o 
 -13   7  10      240.42      290.48     27.31 o 
 -12   7  10      309.82      352.22     28.41 o 
 -11   7  10      271.78      272.53     26.15 o 
 -10   7  10       50.07       36.86     19.28 o 
  -9   7  10      532.45      547.80     27.26 o 
  -8   7  10      966.52     1019.56     55.17 o 
  -7   7  10      288.38      282.36     26.97 o 
  -6   7  10        0.97      -27.08     18.05 o 
  -5   7  10      149.34      133.56     23.47 o 
  -4   7  10      966.64      937.47     34.99 o 
  -3   7  10     1327.96     1333.41     43.81 o 
  -2   7  10      692.40      685.09     30.70 o 
  -1   7  10      170.43      184.65     21.83 o 
   0   7  10        1.68       -6.49     14.36 o 
   1   7  10       75.78       66.62     24.16 o 
   2   7  10      144.85      140.53     25.33 o 
   3   7  10        7.98      -29.20     22.31 o 
   4   7  10       29.64       10.09     23.29 o 
   5   7  10       55.63       86.79     26.39 o 
   6   7  10      141.85      149.62     28.99 o 
   7   7  10       18.47       12.18     31.14 o 
   8   7  10       98.66       59.74     41.94 o 
 -16   8  10      127.15       75.76     30.34 o 
 -15   8  10     1275.91     1506.01     78.90 o 
 -14   8  10      881.17      935.79     49.43 o 
 -13   8  10       51.67       29.19     25.43 o 
 -12   8  10       36.56       57.95     21.42 o 
 -11   8  10      350.54      346.44     41.20 o 
 -10   8  10     2055.28     2121.75     50.72 o 
  -9   8  10     1971.84     1901.37     83.20 o 
  -8   8  10       78.84       46.72     22.56 o 
  -7   8  10     1276.91     1279.63     46.24 o 
  -6   8  10     2682.47     2595.55     63.51 o 
  -5   8  10     1733.84     1772.12     52.58 o 
  -4   8  10      231.69      303.49     32.63 o 
  -3   8  10       12.59       -7.31     19.43 o 
  -2   8  10      584.63      621.30     31.03 o 
  -1   8  10     1932.89     1994.05     50.53 o 
   0   8  10      765.31      829.09     35.51 o 
   1   8  10       97.24       67.59     24.38 o 
   2   8  10      470.07      555.29     41.36 o 
   3   8  10      646.13      573.23     96.28 o 
   4   8  10      280.83      356.70     58.62 o 
   5   8  10        3.32        7.75     28.28 o 
   6   8  10       39.98       22.59     40.46 o 
   7   8  10       69.74      114.74     34.56 o 
 -15   9  10        4.07      -37.05     30.04 o 
 -14   9  10        0.49       -1.88     25.71 o 
 -13   9  10       34.03       -4.61     25.29 o 
 -12   9  10        0.54       -9.80     23.01 o 
 -11   9  10        0.41        6.38     22.38 o 
 -10   9  10       39.03       27.93     25.70 o 
  -9   9  10       16.51      -28.00     24.50 o 
  -8   9  10       29.11       28.01     26.77 o 
  -7   9  10        1.89      -15.15     19.88 o 
  -6   9  10        0.46      -29.62     19.75 o 
  -5   9  10       42.05      -10.59     15.03 o 
  -4   9  10      228.20      249.10     27.44 o 
  -3   9  10      162.57      184.23     23.23 o 
  -2   9  10       39.33       35.69     22.25 o 
  -1   9  10       50.97       20.38     22.45 o 
   0   9  10       21.05       34.61     24.33 o 
   1   9  10      119.86      186.66     27.60 o 
   2   9  10        5.74       -5.80     42.10 o 
   3   9  10        4.17        1.11     28.21 o 
   4   9  10        6.15      -22.23     27.88 o 
   5   9  10       15.59        7.18     24.66 o 
   6   9  10        0.49      -35.20     29.24 o 
 -14  10  10      815.62      870.07     67.43 o 
 -13  10  10       74.56       57.92     27.74 o 
 -12  10  10        7.32        3.75     24.00 o 
 -11  10  10      164.88      178.83     29.30 o 
 -10  10  10      671.38      659.27     43.72 o 
  -9  10  10     1074.70     1135.18     78.61 o 
  -8  10  10       56.71       -0.26     40.83 o 
  -7  10  10      879.17      858.46     59.21 o 
  -5  10  10      468.80      413.40     97.13 o 
  -4  10  10        4.13      -33.44     30.61 o 
  -3  10  10      154.64      155.62     36.67 o 
  -2  10  10      516.69      560.84     50.95 o 
  -1  10  10     1127.09     1101.46     74.33 o 
   0  10  10      407.81      449.93     34.71 o 
   1  10  10       14.08       29.80     25.40 o 
   2  10  10      662.96      702.44     75.69 o 
   3  10  10      396.54      418.99     42.21 o 
   4  10  10       35.40       -1.58     31.73 o 
   5  10  10        0.02       -1.20     31.69 o 
 -13  11  10      168.69      156.59     41.31 o 
 -12  11  10      322.06      271.80     43.40 o 
 -11  11  10      261.77      259.73     64.65 o 
 -10  11  10       71.22       28.92     44.86 o 
  -9  11  10      109.02       42.44     38.26 o 
  -8  11  10      369.89      366.90     48.44 o 
  -7  11  10      216.31       67.99     92.83 o 
  -6  11  10       37.78       31.79     37.97 o 
  -5  11  10       50.89       18.70     35.09 o 
  -4  11  10      323.40      360.17     52.20 o 
  -3  11  10      357.18      330.96     51.27 o 
  -2  11  10       63.46       40.85     27.94 o 
  -1  11  10       28.53       20.60     27.96 o 
   0  11  10      321.80      291.41     37.04 o 
   1  11  10      465.94      501.34     42.57 o 
   2  11  10      168.51      199.09     45.31 o 
   3  11  10        0.23       66.73     42.87 o 
   4  11  10       68.09       96.42     95.07 o 
 -11  12  10       26.83      -13.79     53.11 o 
 -10  12  10       99.88      107.48     43.93 o 
  -9  12  10      147.17      153.55     50.45 o 
  -8  12  10       30.03      -46.14     30.76 o 
  -7  12  10      284.06      258.09     47.61 o 
  -6  12  10      462.84      455.80     53.38 o 
  -5  12  10       35.66      -13.79     48.26 o 
  -4  12  10       26.55       23.33     35.94 o 
  -3  12  10       69.59       17.07     39.40 o 
  -2  12  10       76.15       76.20     40.56 o 
  -1  12  10      105.98       92.08     31.96 o 
   0  12  10       67.74       39.10     30.78 o 
   1  12  10        8.29      -20.90     29.65 o 
   2  12  10      342.56      357.08     50.32 o 
  -8  13  10      686.08      707.86     83.03 o 
  -7  13  10      697.16      740.90     86.79 o 
  -6  13  10       94.76       74.82     44.76 o 
  -5  13  10       52.26      100.56     45.66 o 
  -4  13  10      221.74      236.97     47.31 o 
  -3  13  10      307.91      243.73     89.12 o 
  -2  13  10      135.44       38.14     79.03 o 
  -1  13  10       11.00      -22.47     33.99 o 
 -19   1  11     1522.83     1561.63     57.06 o 
 -18   1  11      582.65      600.75     44.87 o 
 -17   1  11      124.84      111.37     27.42 o 
 -16   1  11      471.07      420.14     31.93 o 
 -15   1  11      681.47      701.23     44.38 o 
 -14   1  11     1211.97     1282.55     64.10 o 
 -13   1  11      528.07      558.25     39.32 o 
 -12   1  11      205.46      244.24     30.55 o 
 -11   1  11     2565.79     2591.98     63.38 o 
 -10   1  11     2623.61     2592.88     72.15 o 
  -9   1  11       95.02      119.60     29.16 o 
  -8   1  11      629.74      701.59     33.08 o 
  -7   1  11     2157.76     2107.83     64.32 o 
  -6   1  11     3752.01     3795.24     88.51 o 
  -5   1  11     4152.83     4217.63     95.49 o 
  -4   1  11       87.51       81.16     19.10 o 
  -3   1  11     1043.84     1065.81     39.39 o 
  -2   1  11     2412.32     2521.74     60.76 o 
  -1   1  11     1575.98     1593.55     49.29 o 
   0   1  11       97.84      116.52     22.95 o 
   1   1  11       80.92       54.62     22.16 o 
   2   1  11      183.78      164.02     26.41 o 
   3   1  11      619.57      647.57     38.12 o 
   4   1  11      559.41      637.39     39.64 o 
   5   1  11        8.43      -13.50     24.15 o 
   6   1  11      687.13      683.16     43.50 o 
   7   1  11      337.59      420.78     39.05 o 
   8   1  11       50.03      144.69     31.83 o 
   9   1  11       15.44       22.72     30.71 o 
 -18   2  11      326.00      356.26     33.38 o 
 -17   2  11      639.36      671.13     39.42 o 
 -16   2  11      387.25      357.76     31.35 o 
 -15   2  11        1.78      -17.34     20.17 o 
 -14   2  11      616.73      652.88     35.75 o 
 -13   2  11     1463.34     1426.55     50.01 o 
 -12   2  11      699.39      677.52     45.39 o 
 -11   2  11      383.68      376.65     29.65 o 
 -10   2  11       22.32       17.58     18.99 o 
  -9   2  11      512.26      561.94     29.85 o 
  -8   2  11     1694.90     1750.90     77.41 o 
  -7   2  11      249.83      269.81     28.91 o 
  -6   2  11      341.63      330.45     24.79 o 
  -5   2  11     1277.16     1298.28     41.05 o 
  -4   2  11      604.79      605.16     37.21 o 
  -3   2  11      435.63      513.92     29.76 o 
  -2   2  11       78.58      106.73     21.16 o 
  -1   2  11      979.72     1006.47     41.94 o 
   0   2  11     2756.22     2632.92     65.05 o 
   1   2  11      752.01      735.57     37.47 o 
   2   2  11      152.06      183.39     26.63 o 
   3   2  11       15.82      -16.74     21.58 o 
   4   2  11      182.54      167.77     28.96 o 
   5   2  11      518.52      535.52     55.19 o 
   6   2  11       69.58       72.04     28.63 o 
   7   2  11        7.28        1.12     26.27 o 
   8   2  11       79.02      104.69     32.84 o 
 -18   3  11       32.45       11.51     31.27 o 
 -17   3  11      212.44      214.51     33.75 o 
 -16   3  11      286.85      242.37     27.43 o 
 -15   3  11      184.34      127.50     25.53 o 
 -14   3  11      547.03      486.87     33.54 o 
 -13   3  11      435.01      354.87     29.99 o 
 -12   3  11        8.43      -10.46     19.25 o 
 -11   3  11     1015.51     1107.81     42.93 o 
 -10   3  11      940.95      968.04     43.10 o 
  -9   3  11      316.98      321.39     25.31 o 
  -8   3  11        3.97      -30.24     20.16 o 
  -7   3  11      128.93      112.43     20.58 o 
  -6   3  11      124.45      144.31     20.52 o 
  -5   3  11      251.72      305.07     31.99 o 
  -4   3  11      170.51      162.79     21.39 o 
  -3   3  11      225.68      209.54     28.25 o 
  -2   3  11     1382.99     1380.21     46.38 o 
  -1   3  11      389.26      459.82     31.06 o 
   0   3  11      141.51      101.18     23.27 o 
   1   3  11       16.75        5.43     21.07 o 
   2   3  11        6.44        1.59     21.20 o 
   3   3  11       58.08       80.25     25.00 o 
   4   3  11      274.95      266.50     31.73 o 
   5   3  11        3.30      -36.69     24.46 o 
   6   3  11      467.13      544.56     59.53 o 
   7   3  11      263.64      326.30     36.52 o 
   8   3  11        1.17      -32.73     28.17 o 
 -18   4  11      638.69      715.19     49.53 o 
 -17   4  11     1277.27     1235.61     50.85 o 
 -16   4  11      477.57      411.27     48.87 o 
 -15   4  11        0.33      -19.07     20.56 o 
 -14   4  11     1075.79     1060.80     44.47 o 
 -13   4  11     2576.79     2538.91     95.31 o 
 -12   4  11     1760.96     1767.12     52.40 o 
 -11   4  11      336.61      320.43     32.11 o 
 -10   4  11      219.79      230.89     24.87 o 
  -9   4  11     2956.33     2732.84     75.85 o 
  -8   4  11     4699.24     4791.56    107.92 o 
  -7   4  11     2269.91     2314.08     56.98 o 
  -6   4  11      113.07      101.23     26.45 o 
  -5   4  11      727.75      783.26     35.30 o 
  -4   4  11     1949.18     1964.96     52.27 o 
  -3   4  11      401.59      427.52     34.92 o 
  -2   4  11        2.52       15.49     19.45 o 
  -1   4  11      504.64      501.68     38.12 o 
   0   4  11     1685.57     1683.72     53.31 o 
   1   4  11      978.68     1054.46     45.43 o 
   2   4  11        3.10        7.52     22.55 o 
   3   4  11      340.39      336.34     39.37 o 
   4   4  11      956.42      940.74     50.52 o 
   5   4  11     1047.71     1053.51     49.20 o 
   6   4  11      160.53      179.49     32.69 o 
   7   4  11       36.01       24.62     29.35 o 
   8   4  11      112.18       87.61     32.16 o 
 -17   5  11       70.19       63.72     26.63 o 
 -16   5  11       79.77       50.92     19.15 o 
 -15   5  11      460.42      425.77     36.17 o 
 -14   5  11       79.39       63.03     22.74 o 
 -13   5  11       47.01       47.45     27.66 o 
 -12   5  11      120.38       75.66     21.43 o 
 -11   5  11       10.44      -34.18     22.79 o 
 -10   5  11       40.39      -25.76     23.66 o 
  -9   5  11      312.55      378.45     44.45 o 
  -8   5  11       40.30       38.34     34.19 o 
  -7   5  11      463.23      503.10     31.03 o 
  -6   5  11      404.73      436.15     29.71 o 
  -5   5  11       25.60       16.82     19.13 o 
  -4   5  11      130.13      120.49     20.51 o 
  -3   5  11       48.30       26.17     21.95 o 
  -2   5  11       32.18      -23.30     27.81 o 
  -1   5  11      235.82      233.91     26.54 o 
   0   5  11      322.03      292.87     28.43 o 
   1   5  11       18.13        3.05     26.54 o 
   2   5  11      122.81      124.55     30.59 o 
   3   5  11        0.64      -13.09     23.88 o 
   4   5  11      116.04       74.44     27.27 o 
   5   5  11       17.43      -19.86     24.99 o 
   6   5  11       33.22       37.34     28.84 o 
   7   5  11        4.16       18.85     28.84 o 
 -17   6  11      780.36      736.33     43.31 o 
 -16   6  11      211.87      160.17     27.15 o 
 -15   6  11        0.93      -20.15     20.62 o 
 -14   6  11      325.37      306.53     29.96 o 
 -13   6  11     1021.18     1048.47     43.35 o 
 -12   6  11      970.79      938.59     41.42 o 
 -11   6  11      149.08      145.60     23.26 o 
 -10   6  11      422.42      437.16     35.65 o 
  -9   6  11     1063.71     1041.74     49.50 o 
  -8   6  11     1263.83     1250.40     44.47 o 
  -7   6  11      403.05      369.89     42.28 o 
  -6   6  11       85.38       34.12     16.79 o 
  -5   6  11     1811.09     1891.55     60.71 o 
  -4   6  11     1944.80     1910.77     53.77 o 
  -3   6  11      517.52      490.49     30.97 o 
  -2   6  11       13.64      -18.17     22.87 o 
  -1   6  11     1013.54      963.48     50.02 o 
   0   6  11     2087.88     2194.08     61.10 o 
   1   6  11     1353.92     1344.59     50.17 o 
   2   6  11      340.73      403.32     37.36 o 
   3   6  11       36.61       38.12     29.46 o 
   4   6  11      323.89      341.00     39.16 o 
   5   6  11      366.09      455.79     43.21 o 
   6   6  11       98.23      185.22     49.25 o 
   7   6  11        0.01       13.20     32.73 o 
 -16   7  11      389.75      407.42     45.84 o 
 -15   7  11     1631.85     1773.75     58.75 o 
 -14   7  11      820.69      812.45     39.88 o 
 -13   7  11       54.37       48.74     22.64 o 
 -12   7  11      383.63      424.33     31.08 o 
 -11   7  11       69.37       83.37     28.01 o 
 -10   7  11      448.22      495.61     50.73 o 
  -9   7  11      661.38      654.90     40.72 o 
  -8   7  11      210.77      159.96     25.04 o 
  -7   7  11     2847.17     2839.45     67.79 o 
  -6   7  11     2090.38     2209.44     59.30 o 
  -5   7  11      225.65      198.48     25.95 o 
  -4   7  11       57.57        7.40     21.65 o 
  -3   7  11      133.02      105.30     22.36 o 
  -2   7  11      468.00      493.79     36.96 o 
  -1   7  11     1395.79     1381.93     70.13 o 
   0   7  11      562.20      547.35     35.80 o 
   1   7  11      149.00      152.28     27.27 o 
   2   7  11      404.80      430.85     34.59 o 
   3   7  11      183.23      241.76     30.34 o 
   4   7  11       28.07       32.27     25.86 o 
   5   7  11       10.55       14.75     26.14 o 
   6   7  11       62.77       58.80     28.75 o 
 -15   8  11        7.18       -1.96     39.61 o 
 -14   8  11       32.47       41.78     27.67 o 
 -13   8  11       48.62       50.81     25.95 o 
 -12   8  11       84.37       29.99     26.95 o 
 -11   8  11        1.03      -26.85     24.77 o 
 -10   8  11      119.98      121.52     29.44 o 
  -9   8  11      214.62      209.61     27.80 o 
  -8   8  11      185.61      195.67     26.48 o 
  -7   8  11        2.44      -25.49     23.72 o 
  -6   8  11       67.78       14.02     22.18 o 
  -5   8  11      118.14      115.95     24.86 o 
  -4   8  11      503.38      542.99     40.49 o 
  -3   8  11      453.60      420.85     32.70 o 
  -2   8  11       29.35      -14.44     21.62 o 
  -1   8  11       92.31       66.01     25.15 o 
   0   8  11        2.72       -0.39     22.54 o 
   1   8  11        8.51        0.47     16.85 o 
   2   8  11        1.22      -27.80     25.81 o 
   3   8  11       20.03        7.99     34.66 o 
   4   8  11       53.78       22.74     29.69 o 
   5   8  11       53.64       12.41     31.17 o 
 -14   9  11      717.37      751.10     47.34 o 
 -13   9  11       25.15       17.19     32.36 o 
 -12   9  11      381.54      421.89     48.39 o 
 -11   9  11      510.67      472.57     47.87 o 
 -10   9  11      666.19      608.58     51.70 o 
  -9   9  11      434.28      419.66     38.09 o 
  -8   9  11       15.49      -35.22     26.15 o 
  -7   9  11     1490.86     1556.30     85.87 o 
  -6   9  11     2352.74     2384.19     64.41 o 
  -5   9  11      423.38      400.12     39.51 o 
  -4   9  11       53.93       32.41     24.17 o 
  -3   9  11       95.74       84.44     28.69 o 
  -2   9  11      163.48      175.77     56.11 o 
  -1   9  11      804.55      817.76     48.35 o 
   0   9  11      252.21      292.47     36.39 o 
   1   9  11      136.87      127.28     32.22 o 
   2   9  11      622.15      686.91     60.33 o 
   3   9  11      205.31      163.72     33.04 o 
   4   9  11        0.91       -7.30     32.47 o 
 -13  10  11      217.82      138.55     41.49 o 
 -12  10  11       71.50       19.13     55.65 o 
 -11  10  11       67.62       66.68     36.08 o 
 -10  10  11       92.52       54.85     34.51 o 
  -9  10  11       29.85      -29.95     59.24 o 
  -8  10  11      181.48      177.00     41.28 o 
  -7  10  11       25.21        0.00     32.43 o 
  -6  10  11        7.56      -17.24     49.15 o 
  -5  10  11       28.70      -20.58     28.36 o 
  -4  10  11       51.59        4.35     32.59 o 
  -3  10  11       56.29       53.33     35.19 o 
  -2  10  11       43.69        5.61     33.30 o 
  -1  10  11       10.98       -3.27     27.48 o 
   0  10  11       69.04       47.21     31.51 o 
   1  10  11       65.64       83.01     32.15 o 
   2  10  11       12.69        4.10     30.93 o 
   3  10  11        0.00      -19.93     30.65 o 
 -12  11  11       89.62       72.67     53.86 o 
 -11  11  11      189.68      170.84     63.95 o 
 -10  11  11      203.28      142.18     60.44 o 
  -9  11  11      306.29      308.05     48.19 o 
  -8  11  11        8.28       -9.20     35.19 o 
  -7  11  11      348.51      385.74     48.69 o 
  -6  11  11      244.10      104.33    145.43 o 
  -5  11  11        1.60      -38.67     33.97 o 
  -4  11  11       24.91       19.51     41.07 o 
  -3  11  11      128.20       79.37     37.21 o 
  -2  11  11      216.27      140.28     41.30 o 
  -1  11  11      124.18      129.43     37.59 o 
   0  11  11       13.38      -52.64     95.13 o 
   1  11  11       59.69       76.58     40.90 o 
   2  11  11      439.54      495.07     56.88 o 
  -9  12  11      312.30      443.46    167.11 o 
  -8  12  11      591.54      752.65     63.62 o 
  -7  12  11      436.33      477.14     72.49 o 
  -6  12  11        8.29       -2.36     41.16 o 
  -5  12  11      167.97      229.93     46.60 o 
  -4  12  11      164.45      188.60    101.41 o 
  -3  12  11       33.26      -23.82     37.32 o 
  -2  12  11        5.41      -53.04     35.36 o 
  -1  12  11       39.19        6.12     39.51 o 
 -18   0  12       44.62      125.73     38.07 o 
 -17   0  12      626.95      710.04     59.05 o 
 -16   0  12      895.45      823.25     90.23 o 
 -15   0  12     1062.95     1129.30     83.88 o 
 -14   0  12     1387.12     1500.49    164.37 o 
 -13   0  12      236.58      214.75     41.72 o 
 -12   0  12      305.76      292.29     40.80 o 
 -11   0  12     1100.31     1105.19     61.17 o 
 -10   0  12        5.94        7.99     28.22 o 
  -9   0  12     1941.58     1941.51    124.42 o 
  -8   0  12     2044.15     2025.44    123.26 o 
  -7   0  12     1031.32     1073.68     94.90 o 
  -6   0  12     1697.58     1687.08    118.90 o 
  -5   0  12      754.06      794.76     85.15 o 
  -4   0  12      763.78      778.79     52.53 o 
  -3   0  12     3301.44     3392.26    105.65 o 
  -2   0  12     2742.60     2927.79     98.58 o 
  -1   0  12      785.59      729.04     64.71 o 
   0   0  12        4.63      -12.86     49.02 o 
   1   0  12      152.30      204.13     38.65 o 
   2   0  12      229.56      255.63     69.67 o 
   3   0  12      470.59      486.02     52.15 o 
   4   0  12      280.42      320.28     49.42 o 
   5   0  12       46.58       37.82     39.80 o 
   6   0  12      424.67      450.88     58.87 o 
   7   0  12      380.99      472.37     59.63 o 
 -18   1  12       95.32       90.38     26.94 o 
 -17   1  12      105.08       90.44     25.39 o 
 -16   1  12       18.78      -26.88     20.08 o 
 -15   1  12        9.50      -28.42     18.94 o 
 -14   1  12      220.58      163.87     25.70 o 
 -13   1  12      492.73      545.42     34.37 o 
 -12   1  12       47.82       33.96     26.00 o 
 -11   1  12        0.00      -30.05     22.91 o 
 -10   1  12       40.23      -10.86     26.09 o 
  -9   1  12      450.56      502.66     50.33 o 
  -8   1  12      437.65      537.46     52.55 o 
  -7   1  12       18.55      -27.73     41.33 o 
  -6   1  12       37.54        6.27     54.94 o 
  -5   1  12       27.15      -12.38     36.46 o 
  -4   1  12      144.27      136.35     22.54 o 
  -3   1  12       66.35       53.33     21.38 o 
  -2   1  12      307.51      284.70     27.75 o 
  -1   1  12      549.82      553.19     41.92 o 
   0   1  12      287.31      283.11     29.17 o 
   1   1  12       82.66       25.80     22.77 o 
   2   1  12       47.94       18.08     24.92 o 
   3   1  12        0.34      -33.34     22.23 o 
   4   1  12       15.01      -11.02     28.06 o 
   5   1  12       14.67       -6.58     26.10 o 
   6   1  12       26.94       -4.53     30.15 o 
   7   1  12       69.24      137.42     33.69 o 
 -18   2  12        6.08      -24.54     23.76 o 
 -17   2  12      694.39      756.62     48.72 o 
 -16   2  12      573.87      618.07     37.66 o 
 -15   2  12      238.18      242.46     54.69 o 
 -14   2  12      172.30      167.58     31.25 o 
 -13   2  12       41.61       30.91     22.37 o 
 -12   2  12     1498.10     1462.15     50.05 o 
 -11   2  12     2580.73     2711.65     80.03 o 
 -10   2  12      989.07     1027.92     50.12 o 
  -9   2  12        0.90      -21.06     23.14 o 
  -8   2  12      534.39      515.82     52.64 o 
  -7   2  12      293.59      308.04     48.55 o 
  -6   2  12       43.08       12.72     34.63 o 
  -5   2  12      710.28      684.18     42.31 o 
  -4   2  12       15.39       -8.37     37.37 o 
  -3   2  12     1500.04     1512.14     49.08 o 
  -2   2  12     1563.84     1694.35     52.06 o 
  -1   2  12       14.22        5.03     23.38 o 
   0   2  12      179.58      156.22     25.94 o 
   1   2  12       39.15       45.14     22.85 o 
   2   2  12       56.98       20.30     24.87 o 
   3   2  12      223.48      246.98     43.03 o 
   4   2  12      187.82      233.01     32.80 o 
   5   2  12       29.09       25.11     28.55 o 
   6   2  12      529.53      550.15     43.15 o 
   7   2  12      360.14      440.36     42.27 o 
 -17   3  12      588.83      573.12     56.26 o 
 -16   3  12      145.46      131.21     31.01 o 
 -15   3  12       73.26       31.03     23.35 o 
 -14   3  12     1772.21     1729.98     55.71 o 
 -13   3  12     2945.63     2983.08     72.75 o 
 -12   3  12      726.58      688.90     36.76 o 
 -11   3  12       40.24       15.63     26.95 o 
 -10   3  12     1305.23     1232.98     53.28 o 
  -9   3  12     2673.35     2712.03     78.08 o 
  -8   3  12     2571.33     2483.00     96.66 o 
  -7   3  12      520.65      500.92     52.84 o 
  -6   3  12       58.16       58.83     25.13 o 
  -5   3  12     1158.06     1144.12     52.22 o 
  -4   3  12     1205.15     1237.54     54.16 o 
  -3   3  12      154.59      206.44     29.18 o 
  -2   3  12       68.22      121.40     27.39 o 
  -1   3  12      762.74      773.84     62.82 o 
   0   3  12      802.25      834.82     42.80 o 
   1   3  12       66.61       58.10     24.11 o 
   2   3  12       41.29      -21.96     23.69 o 
   3   3  12      253.65      242.75     31.41 o 
   4   3  12      538.09      528.43     39.67 o 
   5   3  12      449.63      416.29     38.58 o 
   6   3  12       50.78       81.33     31.36 o 
   7   3  12        8.95       45.82     31.22 o 
 -17   4  12      104.81      108.90     27.47 o 
 -16   4  12        7.65      -32.40     22.63 o 
 -15   4  12       12.16       -6.13     22.30 o 
 -14   4  12        0.51       -5.60     21.60 o 
 -13   4  12        6.45      -41.24     27.49 o 
 -12   4  12        3.19      -21.83     26.34 o 
 -11   4  12      141.49      168.80     30.93 o 
 -10   4  12        0.15       -7.29     30.36 o 
  -9   4  12      172.67      170.97     30.33 o 
  -8   4  12      149.37      153.94     39.95 o 
  -7   4  12        6.24      -28.41     33.61 o 
  -6   4  12       31.19       35.02     26.45 o 
  -5   4  12       17.58       40.92     26.39 o 
  -4   4  12       86.87       47.03     27.76 o 
  -3   4  12       20.82       -0.55     24.92 o 
  -2   4  12      238.13      246.73     26.73 o 
  -1   4  12        5.90      -10.96     25.24 o 
   0   4  12      312.29      274.35     35.38 o 
   1   4  12        7.36       -0.95     23.23 o 
   2   4  12       92.55       52.23     25.53 o 
   3   4  12        0.04       15.63     25.43 o 
   4   4  12      203.18      242.93     33.89 o 
   5   4  12       17.04        1.35     27.75 o 
   6   4  12      130.93       81.22     32.06 o 
 -17   5  12      911.11      875.60     45.65 o 
 -16   5  12      143.45      152.59     28.99 o 
 -15   5  12       79.33      119.56     26.05 o 
 -14   5  12     1200.39     1177.80     48.28 o 
 -13   5  12     2224.55     2305.78     75.54 o 
 -12   5  12      964.14      968.81     50.93 o 
 -11   5  12       48.95       46.27     28.20 o 
 -10   5  12     1625.33     1641.97     62.28 o 
  -9   5  12     2319.57     2362.39     73.84 o 
  -8   5  12     1234.59     1270.01     54.12 o 
  -7   5  12      124.49      110.61     29.09 o 
  -6   5  12      153.94      201.21     57.91 o 
  -5   5  12     1820.68     1823.20    105.83 o 
  -4   5  12     2091.89     2023.48     69.43 o 
  -3   5  12      118.41      116.27     31.25 o 
  -2   5  12      333.42      361.49     30.07 o 
  -1   5  12      777.23      821.46     40.38 o 
   0   5  12      711.15      687.94     52.97 o 
   1   5  12      342.68      375.70     59.49 o 
   2   5  12        0.00      -10.98     48.56 o 
   3   5  12      267.97      313.41     39.44 o 
   4   5  12      393.34      471.04     39.85 o 
   5   5  12      138.66      198.47     34.06 o 
   6   5  12        0.10      -16.80     29.02 o 
 -16   6  12      176.76      194.19     30.29 o 
 -15   6  12      587.15      615.77     38.07 o 
 -14   6  12      278.73      266.80     34.24 o 
 -13   6  12      109.38       41.20     27.27 o 
 -12   6  12      429.03      384.24     37.28 o 
 -11   6  12       41.65       23.99     28.36 o 
 -10   6  12      147.39      115.03     45.15 o 
  -9   6  12      197.12      171.01     37.01 o 
  -8   6  12      139.46      113.23     43.47 o 
  -7   6  12     1227.64     1210.40     74.24 o 
  -6   6  12      664.29      668.46     52.34 o 
  -5   6  12       10.03      -33.79     26.16 o 
  -4   6  12      136.87       80.47     29.18 o 
  -3   6  12      147.54      169.37     32.20 o 
  -2   6  12      153.79       96.42     25.78 o 
  -1   6  12      283.99      291.28     30.23 o 
   0   6  12       85.23       80.16     36.35 o 
   1   6  12      151.46      128.37     27.85 o 
   2   6  12      384.83      391.47     34.13 o 
   3   6  12       94.41      132.54     29.50 o 
   4   6  12       20.98       23.23     31.66 o 
   5   6  12       58.34       75.90     35.44 o 
 -15   7  12       27.59        2.32     28.98 o 
 -14   7  12      331.51      365.50     58.03 o 
 -13   7  12      451.05      476.53     39.96 o 
 -12   7  12      255.97      223.74     33.57 o 
 -11   7  12       13.23       54.54     26.89 o 
 -10   7  12      591.88      634.23     43.68 o 
  -9   7  12      802.28      730.92     49.24 o 
  -8   7  12      335.97      284.79     35.67 o 
  -7   7  12        2.53      -31.47     20.98 o 
  -6   7  12      184.94      190.92     27.17 o 
  -5   7  12      388.12      326.84     43.02 o 
  -4   7  12      478.05      495.26     49.70 o 
  -3   7  12       85.05       58.28     22.96 o 
  -2   7  12      118.84       77.71     25.58 o 
  -1   7  12      574.23      596.18     37.62 o 
   0   7  12      233.62      202.52     29.55 o 
   1   7  12       27.12       -5.07     24.65 o 
   2   7  12        0.80      -23.78     23.96 o 
   3   7  12       59.74       31.54     27.08 o 
   4   7  12      100.48       41.92     28.20 o 
 -14   8  12      524.26      486.40     51.40 o 
 -13   8  12       73.51      100.45     40.12 o 
 -12   8  12      335.89      304.70     36.47 o 
 -11   8  12      228.34      230.92     33.80 o 
 -10   8  12      134.75      106.46     33.29 o 
  -9   8  12       13.23       -9.45     25.56 o 
  -8   8  12      297.73      262.37     56.03 o 
  -7   8  12     1323.54     1316.02     49.94 o 
  -6   8  12     1060.63     1078.33     46.00 o 
  -5   8  12        2.02      -41.35     27.56 o 
  -4   8  12      719.76      759.34     47.78 o 
  -3   8  12      709.06      649.03     81.01 o 
  -2   8  12      492.10      451.82     43.02 o 
  -1   8  12      806.37      813.48     48.18 o 
   0   8  12      132.18      127.64     28.05 o 
   1   8  12      196.27      200.74     35.07 o 
   2   8  12      588.22      651.98     47.80 o 
   3   8  12      207.97      244.80     37.49 o 
 -13   9  12       20.74       13.35     36.49 o 
 -12   9  12        2.20       -7.03     33.39 o 
 -11   9  12        2.42       14.54     36.03 o 
 -10   9  12       34.96       -1.22     65.80 o 
  -9   9  12        0.35      -22.40     41.16 o 
  -8   9  12       29.56       -0.30     27.19 o 
  -7   9  12       46.59        4.88     26.67 o 
  -6   9  12       38.80        5.71     23.89 o 
  -5   9  12        2.86       13.37     24.17 o 
  -4   9  12        0.97      -20.33     22.38 o 
  -3   9  12        0.78      -27.03     47.69 o 
  -2   9  12        6.01      -45.14     53.19 o 
  -1   9  12       26.94       14.69     37.96 o 
   0   9  12        2.99        9.00     28.87 o 
   1   9  12        0.33      -15.95     28.72 o 
   2   9  12        0.48       22.27     25.00 o 
 -12  10  12      505.31      525.90     54.38 o 
 -11  10  12      403.38      468.63     72.49 o 
 -10  10  12      280.88      348.91     67.66 o 
  -9  10  12       93.59       77.98     48.84 o 
  -8  10  12      132.45      136.08     51.56 o 
  -7  10  12      957.53     1064.81     67.07 o 
  -6  10  12      605.92      653.44     55.15 o 
  -5  10  12       25.76      -31.36     20.91 o 
  -4  10  12       60.19      -24.52     49.18 o 
  -3  10  12       77.49      102.47     56.34 o 
  -2  10  12       98.29       64.53     53.37 o 
  -1  10  12      117.96       41.43     49.77 o 
   0  10  12        6.25      -15.45     29.22 o 
   1  10  12      155.27      200.61     37.87 o 
  -9  11  12      389.90      510.18     76.96 o 
  -8  11  12      333.75      404.12     53.75 o 
  -7  11  12      190.56      207.07     46.04 o 
  -6  11  12        0.60      -44.78     31.06 o 
  -5  11  12      158.42      114.22     40.68 o 
  -4  11  12      141.71      169.82     48.67 o 
  -3  11  12        0.44      -70.95     47.30 o 
  -2  11  12       25.12      -25.90     52.96 o 
 -17   1  13     1646.18     1764.30     71.27 o 
 -16   1  13     1219.61     1215.95     66.26 o 
 -15   1  13      536.78      542.58     36.90 o 
 -14   1  13      283.69      263.43     29.69 o 
 -13   1  13       18.67      -18.23     27.30 o 
 -12   1  13     1296.28     1135.14     72.78 o 
 -11   1  13     3031.21     3053.34    111.25 o 
 -10   1  13      518.95      488.30     56.80 o 
  -9   1  13      780.41      841.44     65.84 o 
  -8   1  13     1777.58     1615.97     82.32 o 
  -7   1  13      281.06      314.08     50.17 o 
  -6   1  13      256.84      231.84     54.22 o 
  -5   1  13      113.44      116.84     46.08 o 
  -4   1  13     1058.84      935.12     51.77 o 
  -3   1  13     2978.85     3066.79     72.87 o 
  -2   1  13     1517.43     1605.32     53.79 o 
  -1   1  13       62.20      121.80     26.17 o 
   0   1  13      519.81      502.36     36.36 o 
   1   1  13      817.73      866.28     50.68 o 
   2   1  13      202.61      232.36     31.92 o 
   3   1  13        4.27       -1.26     25.77 o 
   4   1  13        1.16        0.36     27.61 o 
   5   1  13      146.64       91.18     32.45 o 
 -17   2  13      202.14      189.17     27.66 o 
 -16   2  13        0.04       -1.17     22.48 o 
 -15   2  13       72.95       40.73     24.76 o 
 -14   2  13      312.95      282.46     50.00 o 
 -13   2  13      335.78      340.77     51.35 o 
 -12   2  13       10.98        8.14     29.70 o 
 -11   2  13      256.24      242.49     48.91 o 
 -10   2  13     1144.76     1194.90     72.96 o 
  -9   2  13     1277.57     1246.33     76.31 o 
  -8   2  13      356.22      381.14     54.19 o 
  -7   2  13       26.00      -53.94     35.96 o 
  -6   2  13      252.20      235.28     50.30 o 
  -5   2  13      509.36      617.34     93.67 o 
  -4   2  13      251.55      301.09     52.14 o 
  -3   2  13       41.37       28.39     22.79 o 
  -2   2  13       63.22       59.60     24.32 o 
  -1   2  13      530.17      578.91     37.58 o 
   0   2  13      261.56      359.63     34.00 o 
   1   2  13       11.49      -33.32     22.21 o 
   2   2  13       34.28       15.80     25.99 o 
   3   2  13       42.04       39.76     28.04 o 
   4   2  13      149.42      173.17     33.06 o 
   5   2  13       70.37       82.50     32.43 o 
 -16   3  13      144.12      121.58     31.08 o 
 -15   3  13        1.36      -41.66     27.78 o 
 -14   3  13        0.05       -9.55     27.80 o 
 -13   3  13       11.90      -28.49     27.04 o 
 -12   3  13      636.62      592.17     43.62 o 
 -11   3  13     1095.45     1090.33     71.06 o 
 -10   3  13       54.75       45.01     37.66 o 
  -9   3  13      461.22      475.01     56.87 o 
  -8   3  13      920.62      801.11     64.56 o 
  -7   3  13      401.77      311.49    103.72 o 
  -6   3  13       65.41       56.49     42.64 o 
  -5   3  13       88.64       98.10     30.25 o 
  -4   3  13        2.42      -17.36     26.60 o 
  -3   3  13      667.02      669.52     94.77 o 
  -2   3  13     1241.20     1347.68     59.90 o 
  -1   3  13        0.01      -27.58     22.33 o 
   0   3  13      643.36      674.92     41.01 o 
   1   3  13      155.74      189.41     29.90 o 
   2   3  13        5.78      -37.34     24.90 o 
   3   3  13       15.42       24.14     27.76 o 
   4   3  13       54.67       73.52     30.91 o 
   5   3  13       20.33      -13.97     29.45 o 
 -16   4  13       60.78       10.18     30.28 o 
 -15   4  13      527.25      546.39     44.95 o 
 -14   4  13     1306.43     1384.05    108.68 o 
 -13   4  13     1100.38     1145.94     57.62 o 
 -12   4  13      110.97       70.41     29.65 o 
 -11   4  13      320.10      360.20     38.39 o 
 -10   4  13     2103.76     2160.73    135.31 o 
  -9   4  13     2377.81     2337.73     98.47 o 
  -8   4  13      426.46      441.09     54.69 o 
  -7   4  13       44.05       -7.33     40.45 o 
  -6   4  13      234.29      252.63     49.96 o 
  -5   4  13     1310.08     1341.54     59.25 o 
  -4   4  13      830.09      832.89     49.71 o 
  -3   4  13       24.83        3.36     28.71 o 
  -2   4  13      383.93      412.15     32.06 o 
  -1   4  13      493.41      501.33     41.57 o 
   0   4  13      569.58      598.06     45.97 o 
   1   4  13       61.47       83.79     32.65 o 
   2   4  13      242.18      274.05     34.49 o 
   3   4  13      412.60      517.29     41.58 o 
   4   4  13      246.76      355.81     60.85 o 
 -16   5  13       50.42       50.14     32.02 o 
 -15   5  13       45.52       13.50     28.61 o 
 -14   5  13        3.32       17.76     29.05 o 
 -13   5  13       55.58       54.26     29.79 o 
 -12   5  13       25.34      -22.68     26.44 o 
 -11   5  13       16.83      -21.82     34.91 o 
 -10   5  13        0.34       14.98     27.02 o 
  -9   5  13       20.44      -27.09     36.54 o 
  -8   5  13        4.21       -0.29     50.03 o 
  -7   5  13      192.59      163.08     69.95 o 
  -6   5  13       77.09       29.89     42.11 o 
  -5   5  13      106.31       76.15     31.18 o 
  -4   5  13      261.72      290.43     37.15 o 
  -3   5  13        1.47      -12.39     25.84 o 
  -2   5  13        3.59       -6.87     28.52 o 
  -1   5  13      115.66       86.91     25.34 o 
   0   5  13      111.64       90.60     27.14 o 
   1   5  13       13.60       20.54     29.49 o 
   2   5  13      140.06      176.30     68.54 o 
   3   5  13       65.71       67.11     34.30 o 
   4   5  13       13.85       15.62     33.72 o 
 -15   6  13      146.73       67.22     41.73 o 
 -14   6  13      357.80      373.02     47.91 o 
 -13   6  13      362.72      317.72     45.68 o 
 -12   6  13      137.50      112.42     55.02 o 
 -11   6  13      216.22      128.72     62.28 o 
 -10   6  13     1061.96     1012.71     52.43 o 
  -9   6  13      691.46      788.50     62.45 o 
  -8   6  13       72.74       -8.64     49.04 o 
  -7   6  13       40.92       63.60     66.52 o 
  -6   6  13      400.01      409.90     41.08 o 
  -5   6  13      848.66      844.50     50.72 o 
  -4   6  13      378.34      407.70     40.96 o 
  -3   6  13        4.00        9.62     29.95 o 
  -2   6  13      152.88       67.31     36.59 o 
  -1   6  13      492.33      492.93     36.02 o 
   0   6  13      184.72      217.14     30.59 o 
   1   6  13        0.10      -37.17     24.78 o 
   2   6  13       64.70       97.51     29.38 o 
   3   6  13      115.17      124.61     31.46 o 
 -14   7  13       67.89       48.45     31.02 o 
 -13   7  13      200.42      138.68     33.76 o 
 -12   7  13      309.53      305.71     52.58 o 
 -11   7  13      133.98      113.24     59.56 o 
 -10   7  13      109.34       83.14     43.41 o 
  -9   7  13        0.40      -22.55     27.58 o 
  -8   7  13      468.94      396.23     52.97 o 
  -7   7  13      842.82      883.08     96.23 o 
  -6   7  13      318.50      376.51     48.13 o 
  -5   7  13       30.17       -7.93     27.58 o 
  -4   7  13      440.03      533.75     44.82 o 
  -3   7  13      217.98      200.71     42.31 o 
  -2   7  13       15.95      -41.18     30.79 o 
  -1   7  13       47.30       58.40     33.06 o 
   0   7  13        0.12        8.51     35.92 o 
   1   7  13      238.75      243.39     33.34 o 
   2   7  13      389.84      443.67     38.73 o 
 -13   8  13        8.30       30.29     36.69 o 
 -12   8  13       30.74       34.36     33.17 o 
 -11   8  13       23.96        7.88     28.85 o 
 -10   8  13       84.93       20.47     29.08 o 
  -9   8  13       18.69       30.07     29.77 o 
  -8   8  13        0.01      -13.15     38.85 o 
  -7   8  13       31.31      -49.87     38.29 o 
  -6   8  13       25.06      -32.23     36.81 o 
  -5   8  13        3.77      -20.02     33.32 o 
  -4   8  13       10.58       19.52     31.63 o 
  -3   8  13        3.56      -10.40     20.45 o 
  -2   8  13      216.25      146.07     70.04 o 
  -1   8  13      269.98      213.89     38.13 o 
   0   8  13        6.58        3.71     41.65 o 
   1   8  13        1.59      -32.50     29.07 o 
 -11   9  13      340.18      394.65     49.95 o 
 -10   9  13      185.30      194.82     42.45 o 
  -9   9  13        6.04       -9.23     35.11 o 
  -8   9  13      284.23      303.48     45.67 o 
  -7   9  13      802.92      824.00     52.15 o 
  -6   9  13      221.70      183.14     37.37 o 
  -5   9  13      271.73      171.60     45.45 o 
  -4   9  13     1128.95      505.35     64.30 o 
  -3   9  13      498.85      574.58     58.21 o 
  -2   9  13      247.87      133.50     68.50 o 
  -1   9  13      228.45      164.49     46.33 o 
  -9  10  13      234.38      199.58     62.50 o 
  -8  10  13       91.88      169.07     58.35 o 
  -7  10  13        9.11      -27.12     51.48 o 
  -6  10  13       14.12      -55.26     52.95 o 
  -5  10  13       71.37      -29.32     52.70 o 
  -4  10  13       37.78      -36.75     46.72 o 
  -3  10  13        4.50      -10.54     52.14 o 
 -16   0  14      902.39      963.30    104.80 o 
 -15   0  14      167.00      103.25     61.02 o 
 -14   0  14       86.27       84.80     59.14 o 
 -13   0  14      943.22      861.92     96.14 o 
 -12   0  14     1839.77     1698.94    122.62 o 
 -11   0  14     2217.28     2401.75    143.86 o 
 -10   0  14      257.89      247.78     68.42 o 
  -9   0  14      908.41      974.68     99.76 o 
  -8   0  14     1570.84     1735.58    130.30 o 
  -7   0  14      149.48      184.79     71.28 o 
  -6   0  14        6.79      -39.16     60.70 o 
  -5   0  14       50.51       19.48     57.66 o 
  -4   0  14      384.78      387.24     81.22 o 
  -3   0  14      621.33      674.04     94.16 o 
  -2   0  14      327.03      500.00     61.66 o 
  -1   0  14       90.08      104.81     39.95 o 
   0   0  14     1218.68     1283.70     75.68 o 
   1   0  14      602.92      658.87     88.51 o 
   2   0  14       33.94       35.37     71.65 o 
   3   0  14        0.12      -18.06     40.81 o 
 -16   1  14       63.39       15.31     40.28 o 
 -15   1  14      173.35      237.20     50.50 o 
 -14   1  14      197.90      138.11     45.29 o 
 -13   1  14      120.17       69.42     51.57 o 
 -12   1  14       12.88        6.42     38.37 o 
 -11   1  14       36.01       -1.10     41.87 o 
 -10   1  14       98.42      105.96     63.27 o 
  -9   1  14       74.01       29.16     43.58 o 
  -8   1  14        0.01      -61.41     40.94 o 
  -7   1  14       50.04      -21.72     68.72 o 
  -6   1  14      103.51       38.33     63.88 o 
  -5   1  14       73.93       25.31     43.07 o 
  -4   1  14       34.25       22.08     43.57 o 
  -3   1  14        0.04      -41.23     27.49 o 
  -2   1  14       41.08       41.33     25.40 o 
  -1   1  14       70.90       45.69     26.72 o 
   0   1  14        2.97        3.25     25.86 o 
   1   1  14       12.10      -16.76     26.57 o 
   2   1  14       20.04       -4.05     27.23 o 
   3   1  14       49.61        2.60     29.36 o 
 -15   2  14       25.96       -4.86     39.04 o 
 -14   2  14        0.38       -4.99     39.88 o 
 -13   2  14       79.80       79.84     42.59 o 
 -12   2  14      765.78      814.62     67.49 o 
 -11   2  14      862.81      789.91     66.76 o 
 -10   2  14        0.38      -14.30     40.37 o 
  -9   2  14      961.79     1047.01     73.08 o 
  -8   2  14     1022.65     1112.19     74.46 o 
  -7   2  14       12.03      -55.71     37.14 o 
  -6   2  14      111.08      145.97     47.81 o 
  -5   2  14      100.20       16.16     53.85 o 
  -4   2  14      443.17      457.63     59.60 o 
  -3   2  14     1099.20     1104.00     90.27 o 
  -2   2  14      617.24      670.68     50.36 o 
  -1   2  14       29.98        3.20     26.03 o 
   0   2  14      469.57      533.58     39.96 o 
   1   2  14      179.00      177.43     32.54 o 
   2   2  14        0.18      -39.70     26.47 o 
   3   2  14       17.34       -1.11     28.89 o 
 -15   3  14      380.49      452.38     56.32 o 
 -14   3  14      537.48      570.35     64.73 o 
 -13   3  14        5.68      -16.31     38.91 o 
 -12   3  14      377.39      394.98     71.35 o 
 -11   3  14      725.48      654.71     61.31 o 
 -10   3  14     1184.45     1214.98     80.57 o 
  -9   3  14      880.30      874.73     72.26 o 
  -8   3  14        5.90      -26.90     44.09 o 
  -7   3  14      506.49      416.70     57.65 o 
  -6   3  14      807.85      881.30     72.06 o 
  -5   3  14      706.00      799.47     82.81 o 
  -4   3  14      129.00      130.78    102.36 o 
  -3   3  14        0.66      -26.26     46.80 o 
  -2   3  14      188.90      235.83     50.71 o 
  -1   3  14      627.14      693.41     49.94 o 
   0   3  14      192.31      244.39     33.65 o 
   1   3  14       15.35      -18.18     27.00 o 
   2   3  14       49.88      -41.48     27.65 o 
 -15   4  14       19.34        7.33     32.34 o 
 -14   4  14        0.28      -14.95     52.03 o 
 -13   4  14        6.11      -52.61     39.35 o 
 -12   4  14       45.51       21.39     41.55 o 
 -11   4  14      114.20       75.25     44.86 o 
 -10   4  14        4.71      -56.84     37.90 o 
  -9   4  14      341.05      364.77     96.61 o 
  -8   4  14      262.37      227.28     49.87 o 
  -7   4  14        2.80       33.75     42.11 o 
  -6   4  14       44.11      -11.57     43.55 o 
  -5   4  14       83.49       78.12     43.52 o 
  -4   4  14      204.56      228.51     36.64 o 
  -3   4  14        7.83        1.69     29.72 o 
  -2   4  14      115.19       99.56     34.01 o 
  -1   4  14       55.20       67.45     32.69 o 
   0   4  14      252.23      193.95     46.22 o 
   1   4  14       13.63      -39.44     30.13 o 
   2   4  14       48.91       18.65     30.21 o 
 -14   5  14      647.57      629.35     48.88 o 
 -13   5  14      120.94       75.35     42.88 o 
 -12   5  14      100.06      120.99     44.61 o 
 -11   5  14      825.57      841.77     70.18 o 
 -10   5  14     1259.05     1229.86     81.41 o 
  -9   5  14      654.06      656.06     62.21 o 
  -8   5  14        3.10      -60.48     40.32 o 
  -7   5  14      263.46      263.52     51.68 o 
  -6   5  14      511.67      560.10     60.50 o 
  -5   5  14      597.01      669.34     67.33 o 
  -4   5  14      146.63       52.02     33.47 o 
  -3   5  14       26.36      -12.55     29.29 o 
  -2   5  14      237.07      206.71     37.97 o 
  -1   5  14      336.47      385.08     58.68 o 
   0   5  14      175.01      210.85     34.64 o 
   1   5  14        2.12        2.58     27.20 o 
 -13   6  14      383.04      306.04     41.02 o 
 -12   6  14      135.10      151.09     48.80 o 
 -11   6  14        4.72      -59.25     39.50 o 
 -10   6  14       22.45      -34.22     40.09 o 
  -9   6  14        0.38       11.24     43.40 o 
  -8   6  14      215.97      239.64     50.44 o 
  -7   6  14      565.84      566.83     64.00 o 
  -6   6  14      222.66      250.09     54.17 o 
  -5   6  14       71.87       47.38     71.12 o 
  -4   6  14      365.34      390.58     43.04 o 
  -3   6  14       62.17       24.95     32.07 o 
  -2   6  14        8.77       -5.47     29.16 o 
  -1   6  14        5.73      -35.07     31.37 o 
   0   6  14       20.14      -13.19     32.92 o 
 -12   7  14        9.44       -2.84     38.93 o 
 -11   7  14      175.54      185.67    105.85 o 
 -10   7  14      287.34      167.35     47.23 o 
  -9   7  14       48.32       98.16     67.46 o 
  -8   7  14       41.51      -27.42     31.90 o 
  -7   7  14      135.98       94.51     46.82 o 
  -6   7  14       70.45       17.37     43.52 o 
  -5   7  14       42.54      -28.38     32.27 o 
  -4   7  14       32.22      -16.41     32.19 o 
  -3   7  14        1.67      -38.59     43.51 o 
  -2   7  14      164.09       57.87     28.75 o 
  -1   7  14      192.28      144.74     39.33 o 
 -10   8  14       65.75       55.40     45.10 o 
  -9   8  14        0.61      -59.34     39.56 o 
  -8   8  14      353.12      315.19     80.42 o 
  -7   8  14      668.63      580.96     65.54 o 
  -6   8  14       72.35       12.06     61.73 o 
  -5   8  14      434.01      335.42     44.96 o 
  -4   8  14     1026.13     1161.97     76.50 o 
  -3   8  14      331.80      236.03     37.61 o 
 -14   1  15      313.31      371.72     75.61 o 
 -13   1  15      550.27      527.06     62.14 o 
 -12   1  15      886.81      926.66     73.19 o 
 -11   1  15      697.14      733.42     68.99 o 
 -10   1  15       16.20      -66.43     44.29 o 
  -9   1  15     1516.53     1526.58     88.23 o 
  -8   1  15     1264.46     1239.20     86.46 o 
  -7   1  15        2.57      -38.97     91.68 o 
  -6   1  15      156.83      102.60     53.05 o 
  -5   1  15      210.40      113.57     49.57 o 
  -4   1  15      375.46      323.73     60.81 o 
  -3   1  15      361.97      379.84     79.10 o 
  -2   1  15       46.59       -5.25     55.41 o 
  -1   1  15      187.09      212.12     45.05 o 
   0   1  15      636.59      682.78     45.51 o 
 -13   2  15       46.66      -61.80     41.20 o 
 -12   2  15       64.87       62.35     45.44 o 
 -11   2  15      323.50      301.55     55.92 o 
 -10   2  15      338.35      391.42     58.68 o 
  -9   2  15       83.53       42.42     46.71 o 
  -8   2  15       70.33       59.66     48.79 o 
  -7   2  15      362.93      378.36     58.74 o 
  -6   2  15      389.25      375.18     59.11 o 
  -5   2  15      124.94       49.34     51.67 o 
  -4   2  15        0.57      -67.88     45.25 o 
  -3   2  15       50.92      -35.96     48.14 o 
  -2   2  15      231.00      233.80     40.53 o 
  -1   2  15      243.54      225.40     43.08 o 
   0   2  15        0.07      -23.93     30.62 o 
 -13   3  15       14.66       -1.41     58.95 o 
 -12   3  15      183.87      180.25     53.40 o 
 -11   3  15      239.10      239.63     53.49 o 
 -10   3  15       23.97       29.10     63.78 o 
  -9   3  15      640.13      670.66    134.68 o 
  -8   3  15      490.02      582.77     68.15 o 
  -7   3  15        0.50      -60.76     40.51 o 
  -6   3  15      157.30       74.10     51.47 o 
  -5   3  15       66.82       54.53     48.90 o 
  -4   3  15       22.14      -65.01     43.34 o 
  -3   3  15      166.67      108.79     50.66 o 
  -2   3  15      170.08      174.21     53.96 o 
  -1   3  15       28.20      -20.68     46.43 o 
 -12   4  15      390.96      293.31     57.79 o 
 -11   4  15      771.76      782.10     70.38 o 
 -10   4  15      875.96      794.55     71.55 o 
  -9   4  15      276.81      302.70     71.02 o 
  -8   4  15      182.34      162.07     54.00 o 
  -7   4  15      873.20      965.08     75.15 o 
  -6   4  15      649.79      678.29     71.92 o 
  -5   4  15      356.48      306.19     58.53 o 
  -4   4  15        5.27      -31.60     76.16 o 
  -3   4  15      193.75      129.46     36.32 o 
  -2   4  15      340.94      422.90     53.56 o 
  -1   4  15      214.99      209.83     41.71 o 
 -11   5  15       19.90       16.31     45.03 o 
 -10   5  15       23.22      -43.53     45.75 o 
  -9   5  15       10.52      -43.69     75.33 o 
  -8   5  15        2.08      -22.88     44.46 o 
  -7   5  15      105.86       31.76     48.87 o 
  -6   5  15      149.91       82.69     54.61 o 
  -5   5  15       10.94      -17.04     46.03 o 
  -4   5  15      113.71       82.30     49.68 o 
  -3   5  15        6.30       -7.29     34.21 o 
  -2   5  15        5.46       15.34     36.14 o 
 -10   6  15      687.69      796.55     70.66 o 
  -9   6  15      136.16      144.13     54.61 o 
  -8   6  15      113.31       96.76     52.46 o 
  -7   6  15      400.66      420.14     59.07 o 
  -6   6  15      355.47      310.35     60.30 o 
  -5   6  15      149.61       90.02     50.64 o 
  -4   6  15        0.12       49.61     50.60 o 
 -10   0  16       76.80       86.00     71.60 o 
  -9   0  16     1078.76     1068.26    120.31 o 
  -8   0  16      619.27      699.14    107.51 o 
  -7   0  16       23.69      -86.07     57.38 o 
  -6   0  16      261.23      159.57     77.02 o 
  -5   0  16      202.50      123.93     82.92 o 
  -4   0  16      114.84       -8.15     78.70 o 
 -10   1  16        6.41        5.25     49.67 o 
  -9   1  16       17.66       11.72     48.97 o 
  -8   1  16       65.92       40.91     53.76 o 
  -7   1  16      129.37      149.98     57.12 o 
  -6   1  16      150.45       38.47     54.97 o 
  -5   1  16       10.22      -70.32     50.23 o 
  -4   1  16       46.08       10.19     53.01 o 
 -10   2  16      115.31       90.21     51.76 o 
  -9   2  16      531.02      547.09     68.40 o 
  -8   2  16      304.28      376.76     69.49 o 
  -7   2  16        0.24      -53.38     46.65 o 
  -6   2  16      110.15       70.73     55.85 o 
  -5   2  16      138.12      181.14     57.70 o 
  -8   3  16      161.77      131.03     61.32 o 
  -7   3  16      448.18      613.32     73.80 o 
  -6   3  16      250.15      295.15     64.16 o 
                                                 
